# Supplementary material for: β-Galactosidases from a Sequence-Based Metagenome: Cloning, Expression, Purification and Characterization
Source: Microorganisms. 2020 Dec 28;9(1):55. doi: 10.3390/microorganisms9010055 (PMC7823827; doi:10.3390/microorganisms9010055)
Supplement: Supplementary file 1 [file microorganisms-09-00055-s001.zip]

Archive with 3 entries (3 files):
- SuppFigS1.eps
- SuppFigS2.eps
- Supp_tables.xls
