# Supplementary material for: β-Galactosidases from a Sequence-Based Metagenome: Cloning, Expression, Purification and Characterization
Source: Microorganisms. 2020 Dec 28;9(1):55. doi: 10.3390/microorganisms9010055 (PMC7823827; doi:10.3390/microorganisms9010055)
Supplement: Supplementary file 1 [file microorganisms-09-00055-s001.zip › Supp_tables.xls]

## Sheet: Supplemetary Materials
Supplementary Materials
Table S1: Primers used for amplification and cloning
Table S2: Complete listo of CAZymes identified in the metagenomes
Table S3: GH taxonomic classfication. Colored rows correspond to selected enzymes
Table S4: GH subgroup classification. Based on classification by Talens-Perales et al. 2016
Figure S1: Figure S1: Time course SDS-PAGE analysis of βgal1 expression in S. cerevisiae. Cell fraction (C) and supernatant (SN) samples at different times of cultivation. A yellow arrow shows pointed βgal1production in supernatant fraction at 138h. M: Molecular Weight Marker.
Figure S2. Kinetic characterization of the enzymatic activity of βgal5. a. Michaelis-Menten curve using ONPG as substrate, obtained by plotting the velocity of the reaction versus the increasing concentration of the substrate. b. Lineweaver Burk plot using ONPG as substrate to calculate Km and Vmax. c. Michaelis-Menten curve using lactose as substrate. d. Lineweaver Burk plot using lactose as sub…

## Sheet: Table S1
Enzyme	Primer amplification metagenome	Primer with restriction site	Rest. enzymes
Bgal1 (forward)	ATGCATTCATATCAAATACC	cgacatATGCATTCATATCAAATACC	NdeI
Bgal1 (reverse)	TTAGCCATTGTTTTTCTCC	cctctagaTTAGCCATTGTTTTTCTC	XbaI
Bgal2 (forward)	ATCATGACACTCTATTTTCCA
Bgal2 (reverse)	TCAACGCATCATCTATTCAAG
Bgal3 (forward)	TGTCAAGGGATGAGCACCGTTC
Bgal3 (reverse)	CATCGCGTCAGGGCAGTTC
Bgal4 (forward)	ATAATGAGAAAACTACCAGAAG	cggcatATGAGAAAACTACCAGAAG	NdeI
Bgal4 (reverse)	TTATTTAAGCTCCTTTGTTTC	tctccgagctcTTATTTAAGCTCCTTTGTTTC	SacI
Bgal5 (forward)	GGAAGCTATATGAGTCAAGAAGTG	cgaggatccGGAAGCTATATGAGTCAAG	BamHI
Bgal5 (reverse)	CATTTTCAGTTCAGTGCTCC	tctccgagctcCATTTTCAGTTCAGTG	SacI
Bgal6 (forward)	ATATAATGATTAAATGCGAGTTC
Bgal6 (reverse)	GGAAACAGAATTACTTGCCT
Bgal7 (forward)	ATGACTGGTAAGTTTCCGA	gagcccatATGACTGGTAAGTTTC	NdeI
Bgal7 (reverse)	TCAGAGTTCATTTCCATTCGT	ggagctcTCAGAGTTCATTTCCATTC	SacI
Bgal8 (forward)	ATGAAACATTTTTTATTGTCA
Bgal8 (reverse)	AGTACGCAGGTGAACTGA
Bgal9 (forward)	AGAACAGGAGGAGAGGCT	cgacatATGAGAACAGGAGGAGAGGCT	NdeI
Bgal9 (reverse)	TTATAGCTCTTCTCCGTTGC	cctctagaTTATAGCTCTTCTCCGTTGC	SalI
Bgal10 (forward)	GTGCTGAAGCCTGTAGAGAATC	cgacatATGGTGCTGAAGCCTGTAGAGAATC	NdeI
Bgal10 (reverse)	GTTCATTTTTAACCTCCGAAGA	cctctagaGTTCATTTTTAACCTCCGAAGA	XbaI
Bgal11 (forward)	ATGTCTGATTTATTTTATGGCGTG	cggcatATGTCTGATTTATTTTAT	NdeI
Bgal11 (reverse)	CCGCTTAACTTTCGATGATAGT	cctctagaTTAACTTTCGATGATAGT	XbaI
Bgal12 (forward)	ATGTTACGCGATGCAAAGAATC	cgaggatccATGTTACGCGATGCAAAGAATC	BamHI
Bgal12 (reverse)	TTTGCTGAACAGGTTATTTCATAAA	cagaagcttTTTGCTGAACAGGTTATTTC	HindII

## Sheet: Table S2
Gene name	Length	Family	HMM length	Gene start	Gene end	HMM start	HMM end	E-value	Coverage
CYC.contig-100_1285_3	488	AA10	178	22	188	1	178	8.9e-60	0.994382
AUR.contig-100_1_65	372	AA12	401	28	327	7	352	1.1e-15	0.860349
CYC.contig-100_9_37	372	AA12	401	28	326	7	351	1.7e-16	0.857855
AUR.contig-100_11511_4	591	AA2	255	325	584	19	251	1.5e-12	0.909804
AUR.contig-100_12035_2	731	AA2	255	456	723	19	251	8e-13	0.909804
AUR.contig-100_122602_1	268	AA2	255	55	260	18	195	2.7e-11	0.694118
AUR.contig-100_12878_1	218	AA2	255	11	212	78	253	7.4e-09	0.686275
AUR.contig-100_15220_2	696	AA2	255	465	667	22	196	1.4e-09	0.682353
AUR.contig-100_1627_11	737	AA2	255	462	731	19	253	6.8e-10	0.917647
AUR.contig-100_16743_1	599	AA2	255	326	591	13	251	1.4e-12	0.933333
AUR.contig-100_30124_1	695	AA2	255	419	687	18	251	4.5e-13	0.913725
AUR.contig-100_3245_9	735	AA2	255	466	729	23	253	2.5e-12	0.901961
AUR.contig-100_35355_1	521	AA2	255	246	512	19	251	3.2e-12	0.909804
AUR.contig-100_4111_5	756	AA2	255	483	749	20	251	2e-14	0.905882
AUR.contig-100_4692_6	725	AA2	255	466	717	25	251	3.9e-12	0.886275
AUR.contig-100_479_2	725	AA2	255	460	717	19	251	3.2e-13	0.909804
AUR.contig-100_5109_1	377	AA2	255	107	369	14	251	2.8e-14	0.929412
AUR.contig-100_56009_1	478	AA2	255	225	427	19	193	6.3e-09	0.682353
AUR.contig-100_5907_4	737	AA2	255	465	731	22	253	5.9e-14	0.905882
AUR.contig-100_59694_2	310	AA2	255	35	304	19	253	4.9e-14	0.917647
AUR.contig-100_6175_5	672	AA2	255	401	661	25	250	1.7e-11	0.882353
AUR.contig-100_624_19	742	AA2	255	472	732	25	250	9.2e-12	0.882353
AUR.contig-100_6600_4	739	AA2	255	470	731	17	251	2.9e-11	0.917647
AUR.contig-100_76037_1	383	AA2	255	185	382	17	186	2.1e-10	0.662745
AUR.contig-100_79443_1	370	AA2	255	118	368	25	250	6.7e-13	0.882353
AUR.contig-100_99634_1	312	AA2	255	48	311	21	249	3.1e-13	0.894118
CYC.contig-100_106300_1	265	AA2	255	2	258	30	251	3.6e-12	0.866667
CYC.contig-100_108402_2	265	AA2	255	2	258	30	251	4.7e-13	0.866667
CYC.contig-100_1172_11	726	AA2	255	462	718	21	251	2.9e-13	0.901961
CYC.contig-100_126_59	732	AA2	255	462	724	24	251	3.3e-11	0.890196
CYC.contig-100_1276_19	742	AA2	255	472	732	25	250	9.2e-12	0.882353
CYC.contig-100_144591_1	258	AA2	255	4	252	29	250	1.6e-11	0.866667
CYC.contig-100_168_30	732	AA2	255	447	724	9	251	1.2e-13	0.94902
CYC.contig-100_1832_5	728	AA2	255	457	723	13	253	2.1e-11	0.941176
CYC.contig-100_277557_1	211	AA2	255	4	184	41	199	3.2e-09	0.619608
CYC.contig-100_311_18	739	AA2	255	465	731	22	253	1.7e-10	0.905882
CYC.contig-100_32817_2	725	AA2	255	464	717	23	251	2e-12	0.894118
CYC.contig-100_336525_1	184	AA2	255	2	182	33	186	3.2e-11	0.6
CYC.contig-100_3411_7	725	AA2	255	460	717	19	251	3.2e-13	0.909804
CYC.contig-100_3655_9	731	AA2	255	456	723	19	251	8e-13	0.909804
CYC.contig-100_40769_1	721	AA2	255	458	713	21	251	1.4e-13	0.901961
CYC.contig-100_47397_1	381	AA2	255	107	375	20	253	1.5e-14	0.913725
CYC.contig-100_47421_2	381	AA2	255	107	375	20	253	3e-13	0.913725
CYC.contig-100_659_13	725	AA2	255	462	717	21	251	9.9e-13	0.901961
CYC.contig-100_66079_1	310	AA2	255	44	302	18	251	1.5e-14	0.913725
CYC.contig-100_6731_7	731	AA2	255	459	730	17	253	3e-13	0.92549
CYC.contig-100_82794_2	227	AA2	255	16	221	75	253	3.6e-10	0.698039
CYC.contig-100_843_27	620	AA2	255	342	613	17	253	3.4e-12	0.92549
CYC.contig-100_99325_1	443	AA2	255	179	440	14	250	9.7e-14	0.92549
AUR.contig-100_1677_2	517	AA4	522	5	515	2	513	1.9e-210	0.978927
AUR.contig-100_5326_7	539	AA4	522	5	535	13	511	1.2e-108	0.954023
CYC.contig-100_6103_1	517	AA4	522	5	515	2	513	1.9e-210	0.978927
AUR.contig-100_10184_3	206	AA6	195	5	195	1	193	5.4e-60	0.984615
AUR.contig-100_10870_6	200	AA6	195	4	195	1	194	4.3e-57	0.989744
AUR.contig-100_114726_1	227	AA6	195	25	220	1	192	2.6e-81	0.979487
AUR.contig-100_116348_1	197	AA6	195	5	153	3	145	2.5e-24	0.728205
AUR.contig-100_1666_3	191	AA6	195	28	154	20	142	1.5e-11	0.625641
AUR.contig-100_17528_4	161	AA6	195	7	153	49	194	9.7e-53	0.74359
AUR.contig-100_183316_2	165	AA6	195	29	161	10	138	5.7e-11	0.65641
AUR.contig-100_19565_3	197	AA6	195	5	153	3	145	8.6e-23	0.728205
AUR.contig-100_204441_1	184	AA6	195	2	115	4	142	2e-07	0.707692
AUR.contig-100_2097_7	189	AA6	195	14	152	11	143	1.8e-06	0.676923
AUR.contig-100_214272_1	123	AA6	195	5	123	1	135	5.4e-35	0.687179
AUR.contig-100_21442_1	161	AA6	195	7	153	49	194	1.6e-52	0.74359
AUR.contig-100_234_1	174	AA6	195	13	155	10	143	7.9e-14	0.682051
AUR.contig-100_2412_2	188	AA6	195	27	148	1	124	1.6e-06	0.630769
AUR.contig-100_241314_1	119	AA6	195	5	118	1	136	8.6e-21	0.692308
AUR.contig-100_2440_7	192	AA6	195	14	155	11	143	1.8e-13	0.676923
AUR.contig-100_256381_1	134	AA6	195	4	134	2	132	3.6e-51	0.666667
AUR.contig-100_28529_1	200	AA6	195	4	192	2	194	6.8e-64	0.984615
AUR.contig-100_29559_1	150	AA6	195	22	148	19	141	8.8e-10	0.625641
AUR.contig-100_310128_1	129	AA6	195	3	126	28	148	3.7e-54	0.615385
AUR.contig-100_319867_1	125	AA6	195	1	112	69	187	6.4e-21	0.605128
AUR.contig-100_3358_4	194	AA6	195	14	155	11	143	2.6e-12	0.676923
AUR.contig-100_3451_5	163	AA6	195	2	120	2	142	1.1e-23	0.717949
AUR.contig-100_36643_3	197	AA6	195	5	153	3	145	1.1e-23	0.728205
AUR.contig-100_36906_2	164	AA6	195	3	155	2	193	2e-36	0.979487
AUR.contig-100_4_149	201	AA6	195	4	191	2	193	3.5e-69	0.979487
AUR.contig-100_4720_2	198	AA6	195	5	158	3	157	6.4e-20	0.789744
AUR.contig-100_5025_3	156	AA6	195	2	110	1	129	3.6e-15	0.65641
AUR.contig-100_5417_7	205	AA6	195	3	201	1	195	7.7e-84	0.994872
AUR.contig-100_56556_2	204	AA6	195	2	199	1	194	2.2e-85	0.989744
AUR.contig-100_6136_5	204	AA6	195	16	192	1	179	5.2e-29	0.912821
AUR.contig-100_658_14	207	AA6	195	13	154	10	148	1.9e-12	0.707692
AUR.contig-100_67483_2	146	AA6	195	5	146	1	135	1.9e-42	0.687179
AUR.contig-100_6755_7	197	AA6	195	5	154	3	146	2.6e-23	0.733333
AUR.contig-100_71763_1	204	AA6	195	2	197	1	192	9e-82	0.979487
AUR.contig-100_778_14	206	AA6	195	22	159	19	154	1.2e-09	0.692308
AUR.contig-100_8066_4	197	AA6	195	5	153	3	145	2.5e-24	0.728205
AUR.contig-100_82596_1	176	AA6	195	2	138	1	140	1.9e-07	0.712821
AUR.contig-100_82614_2	176	AA6	195	2	138	1	140	2.7e-07	0.712821
AUR.contig-100_92137_2	156	AA6	195	7	107	1	120	3.1e-15	0.610256
AUR.contig-100_9614_5	178	AA6	195	4	112	2	122	6.7e-07	0.615385
AUR.contig-100_97_25	168	AA6	195	2	125	1	141	1.7e-27	0.717949
CYC.contig-100_10778_5	200	AA6	195	3	195	1	194	1.5e-77	0.989744
CYC.contig-100_113907_2	199	AA6	195	3	194	1	194	1.6e-83	0.989744
CYC.contig-100_12247_5	199	AA6	195	3	194	1	194	5.5e-85	0.989744
CYC.contig-100_1250_17	208	AA6	195	23	156	20	149	1.1e-07	0.661538
CYC.contig-100_126732_3	199	AA6	195	3	194	1	194	2.8e-83	0.989744
CYC.contig-100_129354_1	205	AA6	195	3	196	2	191	2.1e-70	0.969231
CYC.contig-100_129905_2	126	AA6	195	3	126	2	119	6.3e-54	0.6
CYC.contig-100_13264_7	207	AA6	195	22	156	19	151	4.2e-10	0.676923
CYC.contig-100_137378_1	158	AA6	195	16	153	12	144	4.7e-07	0.676923
CYC.contig-100_14481_4	209	AA6	195	14	139	11	130	2.7e-11	0.610256
CYC.contig-100_15424_2	205	AA6	195	3	196	2	191	7.9e-69	0.969231
CYC.contig-100_156171_1	142	AA6	195	2	132	60	194	3.1e-52	0.687179
CYC.contig-100_15947_2	201	AA6	195	4	187	2	186	4.7e-30	0.94359
CYC.contig-100_164_80	201	AA6	195	4	191	2	193	3.5e-69	0.979487
CYC.contig-100_1761_19	234	AA6	195	3	138	2	128	4.7e-06	0.646154
CYC.contig-100_18853_1	163	AA6	195	2	119	2	141	1.5e-22	0.712821
CYC.contig-100_19407_2	169	AA6	195	4	165	2	194	1.5e-40	0.984615
CYC.contig-100_19615_2	203	AA6	195	2	199	1	195	1.8e-79	0.994872
CYC.contig-100_206128_1	197	AA6	195	5	192	1	194	5.3e-44	0.989744
CYC.contig-100_2120_16	192	AA6	195	13	156	10	143	9.4e-10	0.682051
CYC.contig-100_22938_4	212	AA6	195	18	157	15	145	1.4e-09	0.666667
CYC.contig-100_24515_6	203	AA6	195	5	196	1	194	6.4e-56	0.989744
CYC.contig-100_25_38	207	AA6	195	14	154	11	147	1.4e-09	0.697436
CYC.contig-100_260602_1	177	AA6	195	4	175	2	177	3.3e-62	0.897436
CYC.contig-100_26841_2	232	AA6	195	12	144	10	133	2e-09	0.630769
CYC.contig-100_273834_1	161	AA6	195	5	144	1	156	2e-46	0.794872
CYC.contig-100_2913_5	207	AA6	195	13	154	10	148	1.9e-12	0.707692
CYC.contig-100_29284_1	197	AA6	195	5	153	3	145	8.6e-23	0.728205
CYC.contig-100_301920_1	148	AA6	195	2	148	1	140	2.1e-26	0.712821
CYC.contig-100_306599_1	184	AA6	195	4	140	14	144	4.3e-24	0.666667
CYC.contig-100_3116_14	197	AA6	195	5	152	3	144	1.7e-23	0.723077
CYC.contig-100_3291_2	392	AA6	195	252	356	2	125	1.8e-06	0.630769
CYC.contig-100_33215_4	216	AA6	195	81	212	62	193	6.9e-23	0.671795
CYC.contig-100_333146_1	136	AA6	195	4	122	1	140	1.1e-19	0.712821
CYC.contig-100_37682_4	159	AA6	195	3	123	1	142	9.1e-34	0.723077
CYC.contig-100_39007_2	188	AA6	195	13	153	10	143	2.1e-21	0.682051
CYC.contig-100_448_15	200	AA6	195	3	196	1	195	1.9e-79	0.994872
CYC.contig-100_51594_2	197	AA6	195	5	153	3	145	1.1e-23	0.728205
CYC.contig-100_53141_1	102	AA6	195	3	102	1	118	3e-31	0.6
CYC.contig-100_54120_3	202	AA6	195	7	197	2	194	2e-82	0.984615
CYC.contig-100_544_10	212	AA6	195	29	161	21	149	4.6e-11	0.65641
CYC.contig-100_6_45	189	AA6	195	4	184	2	194	4e-53	0.984615
CYC.contig-100_62039_2	162	AA6	195	2	122	1	126	5.9e-10	0.641026
CYC.contig-100_62650_3	212	AA6	195	23	164	20	154	1.7e-11	0.687179
CYC.contig-100_638_15	208	AA6	195	21	155	18	148	2.6e-08	0.666667
CYC.contig-100_695_23	200	AA6	195	5	192	3	193	3.5e-67	0.974359
CYC.contig-100_72695_3	203	AA6	195	6	195	2	194	3.8e-66	0.984615
CYC.contig-100_7370_5	206	AA6	195	5	154	3	146	1.9e-23	0.733333
CYC.contig-100_7457_8	362	AA6	195	223	323	2	121	5.5e-06	0.610256
CYC.contig-100_76211_3	175	AA6	195	15	151	12	139	1.5e-12	0.651282
CYC.contig-100_86010_2	220	AA6	195	67	173	1	126	1.9e-10	0.641026
CYC.contig-100_8704_3	205	AA6	195	5	196	1	194	1.4e-58	0.989744
CYC.contig-100_9612_2	157	AA6	195	2	132	1	141	1.3e-08	0.717949
CYC.contig-100_96582_2	172	AA6	195	3	131	1	133	1.5e-08	0.676923
CYC.contig-100_99979_2	167	AA6	195	4	102	2	126	8e-06	0.635897
AUR.contig-100_3535_3	475	AA7	458	37	469	3	458	1.6e-102	0.99345
CYC.contig-100_3676_13	472	AA7	458	39	468	2	457	3.6e-102	0.99345
AUR.contig-100_100402_1	277	CE1	227	12	268	1	223	3.5e-46	0.977974
AUR.contig-100_10161_5	456	CE1	227	193	354	7	146	6.9e-18	0.612335
AUR.contig-100_101740_2	241	CE1	227	69	238	67	216	4.3e-15	0.656388
AUR.contig-100_10251_3	295	CE1	227	27	281	23	218	1.7e-06	0.859031
AUR.contig-100_10650_1	277	CE1	227	23	271	1	223	8.5e-49	0.977974
AUR.contig-100_1067_16	300	CE1	227	56	193	5	141	1.7e-17	0.599119
AUR.contig-100_10722_1	213	CE1	227	14	190	47	209	1.6e-12	0.713656
AUR.contig-100_10849_3	410	CE1	227	145	405	1	221	1.6e-56	0.969163
AUR.contig-100_10916_4	254	CE1	227	24	213	22	193	1.7e-09	0.753304
AUR.contig-100_11163_1	282	CE1	227	83	278	9	178	2.9e-30	0.744493
AUR.contig-100_11193_2	210	CE1	227	12	183	15	202	5.1e-12	0.823789
AUR.contig-100_11199_6	200	CE1	227	13	182	28	208	4.1e-09	0.792952
AUR.contig-100_113663_1	149	CE1	227	6	144	82	220	1.9e-31	0.60793
AUR.contig-100_115289_1	264	CE1	227	16	250	8	220	2.3e-14	0.933921
AUR.contig-100_117542_1	277	CE1	227	128	269	6	147	8.8e-13	0.621145
AUR.contig-100_118396_1	269	CE1	227	17	199	1	143	2.5e-30	0.625551
AUR.contig-100_120026_1	272	CE1	227	80	246	5	160	7.5e-18	0.682819
AUR.contig-100_12078_2	280	CE1	227	37	268	12	218	8.7e-09	0.907489
AUR.contig-100_12201_3	273	CE1	227	38	244	5	216	2.9e-28	0.929515
AUR.contig-100_1249_10	309	CE1	227	14	202	7	143	1.1e-11	0.599119
AUR.contig-100_12535_4	399	CE1	227	147	335	5	143	6.2e-11	0.60793
AUR.contig-100_125521_1	194	CE1	227	8	189	56	221	2.5e-33	0.726872
AUR.contig-100_1289_5	252	CE1	227	14	247	6	222	6.3e-28	0.951542
AUR.contig-100_1289_6	260	CE1	227	11	246	2	219	7.8e-20	0.955947
AUR.contig-100_13035_4	161	CE1	227	4	159	78	214	7.3e-33	0.599119
AUR.contig-100_131421_1	213	CE1	227	28	192	81	222	3.1e-13	0.621145
AUR.contig-100_13260_5	303	CE1	227	17	296	1	222	5.1e-33	0.973568
AUR.contig-100_1335_2	1507	CE1	227	616	837	9	199	1.1e-06	0.837004
AUR.contig-100_134_14	249	CE1	227	76	245	73	221	6.1e-13	0.651982
AUR.contig-100_1347_10	374	CE1	227	124	352	1	220	2.2e-42	0.964758
AUR.contig-100_135483_2	162	CE1	227	2	153	84	220	4.1e-17	0.599119
AUR.contig-100_135527_1	242	CE1	227	2	221	27	222	6.9e-43	0.859031
AUR.contig-100_13727_4	359	CE1	227	56	208	11	174	9.3e-11	0.718062
AUR.contig-100_14540_2	257	CE1	227	12	248	1	223	1.3e-51	0.977974
AUR.contig-100_14540_3	267	CE1	227	12	259	2	222	6.7e-39	0.969163
AUR.contig-100_14568_2	209	CE1	227	9	181	22	208	2.2e-09	0.819383
AUR.contig-100_146325_1	188	CE1	227	21	181	1	145	4.8e-39	0.634361
AUR.contig-100_1473_12	377	CE1	227	49	351	9	208	5.5e-39	0.876652
AUR.contig-100_15200_2	720	CE1	227	481	699	7	209	3.4e-15	0.889868
AUR.contig-100_153_41	265	CE1	227	43	243	10	206	1e-25	0.863436
AUR.contig-100_155_19	246	CE1	227	54	238	51	218	6e-19	0.735683
AUR.contig-100_15635_2	697	CE1	227	457	692	6	221	3.2e-15	0.947137
AUR.contig-100_163116_1	156	CE1	227	15	146	75	216	6.7e-32	0.621145
AUR.contig-100_16351_3	442	CE1	227	1	229	30	223	3.7e-39	0.85022
AUR.contig-100_16359_2	433	CE1	227	144	314	4	140	2.4e-08	0.599119
AUR.contig-100_16530_3	349	CE1	227	100	310	4	175	6.5e-19	0.753304
AUR.contig-100_167104_1	160	CE1	227	16	155	78	221	2.1e-29	0.629956
AUR.contig-100_167617_1	189	CE1	227	3	184	57	223	5.9e-36	0.731278
AUR.contig-100_167675_1	189	CE1	227	3	184	57	223	7e-36	0.731278
AUR.contig-100_17266_1	248	CE1	227	11	242	1	221	2.9e-51	0.969163
AUR.contig-100_17266_2	373	CE1	227	155	368	1	221	1.3e-51	0.969163
AUR.contig-100_1784_13	605	CE1	227	383	513	4	142	1.5e-11	0.60793
AUR.contig-100_18320_3	152	CE1	227	11	147	84	221	4.5e-30	0.603524
AUR.contig-100_185_42	310	CE1	227	48	183	5	141	4.7e-23	0.599119
AUR.contig-100_1880_2	274	CE1	227	23	271	5	224	1.2e-37	0.964758
AUR.contig-100_1891_9	274	CE1	227	30	166	28	173	2.9e-06	0.638767
AUR.contig-100_18934_2	273	CE1	227	30	259	1	218	5.4e-49	0.955947
AUR.contig-100_191_29	308	CE1	227	47	183	4	141	2.1e-23	0.603524
AUR.contig-100_1910_3	351	CE1	227	58	296	22	177	1.9e-14	0.682819
AUR.contig-100_19618_1	398	CE1	227	92	269	26	192	3.3e-12	0.731278
AUR.contig-100_19927_3	265	CE1	227	23	244	22	214	1.1e-11	0.845815
AUR.contig-100_20221_1	314	CE1	227	46	300	8	217	2.4e-41	0.920705
AUR.contig-100_202539_2	152	CE1	227	11	147	84	221	8.4e-29	0.603524
AUR.contig-100_203_24	294	CE1	227	86	262	14	219	4e-22	0.903084
AUR.contig-100_21184_2	293	CE1	227	36	286	1	223	1.2e-56	0.977974
AUR.contig-100_222008_1	174	CE1	227	5	169	56	220	2.8e-28	0.722467
AUR.contig-100_22337_2	465	CE1	227	92	318	7	207	1.6e-25	0.881057
AUR.contig-100_229062_1	169	CE1	227	2	169	57	209	4.2e-34	0.669604
AUR.contig-100_230_39	220	CE1	227	4	150	6	146	3.9e-11	0.61674
AUR.contig-100_237073_1	165	CE1	227	1	164	74	215	7.8e-31	0.621145
AUR.contig-100_2389_1	992	CE1	227	748	956	12	207	3.7e-13	0.859031
AUR.contig-100_2412_4	331	CE1	227	39	312	7	215	8.7e-13	0.9163
AUR.contig-100_24224_2	243	CE1	227	70	236	68	214	6e-17	0.643172
AUR.contig-100_2468_2	248	CE1	227	3	226	39	208	1.1e-11	0.744493
AUR.contig-100_24743_1	235	CE1	227	56	227	70	222	3.7e-21	0.669604
AUR.contig-100_25530_2	633	CE1	227	430	576	5	143	1.4e-16	0.60793
AUR.contig-100_26164_2	728	CE1	227	583	720	5	141	3.4e-12	0.599119
AUR.contig-100_2640_8	270	CE1	227	27	256	1	218	1.2e-51	0.955947
AUR.contig-100_26619_2	233	CE1	227	1	228	11	221	1.2e-53	0.92511
AUR.contig-100_267_33	361	CE1	227	127	354	1	220	2.2e-44	0.964758
AUR.contig-100_26711_2	558	CE1	227	251	480	9	220	1.9e-28	0.929515
AUR.contig-100_278_9	554	CE1	227	277	440	5	143	3.2e-25	0.60793
AUR.contig-100_2816_4	427	CE1	227	149	300	7	143	2.5e-26	0.599119
AUR.contig-100_28562_2	269	CE1	227	34	260	15	222	3.2e-41	0.911894
AUR.contig-100_28568_2	256	CE1	227	50	222	23	194	1.4e-06	0.753304
AUR.contig-100_2883_11	575	CE1	227	255	491	8	221	1.2e-28	0.938326
AUR.contig-100_2943_3	782	CE1	227	539	768	11	218	4.2e-12	0.911894
AUR.contig-100_30037_1	696	CE1	227	506	690	14	178	2.4e-09	0.722467
AUR.contig-100_30984_4	223	CE1	227	10	202	2	208	6.1e-28	0.907489
AUR.contig-100_3111_7	267	CE1	227	10	253	1	221	5.9e-46	0.969163
AUR.contig-100_31567_2	531	CE1	227	269	508	42	220	1.9e-09	0.784141
AUR.contig-100_31635_1	513	CE1	227	26	233	7	220	5e-40	0.938326
AUR.contig-100_32178_2	247	CE1	227	74	242	69	221	2.7e-20	0.669604
AUR.contig-100_33404_2	259	CE1	227	18	254	1	223	2.9e-42	0.977974
AUR.contig-100_3401_5	807	CE1	227	608	794	58	222	1.1e-11	0.722467
AUR.contig-100_344_4	811	CE1	227	561	784	11	211	3.3e-15	0.881057
AUR.contig-100_34581_2	371	CE1	227	141	365	1	220	2e-45	0.964758
AUR.contig-100_3464_5	834	CE1	227	314	516	8	210	6.2e-17	0.889868
AUR.contig-100_35388_1	660	CE1	227	469	657	14	190	1.4e-10	0.77533
AUR.contig-100_360_4	405	CE1	227	177	400	3	221	2.3e-55	0.960352
AUR.contig-100_36270_1	300	CE1	227	53	265	29	194	1.6e-09	0.726872
AUR.contig-100_368_22	637	CE1	227	392	615	11	211	4.1e-21	0.881057
AUR.contig-100_3720_11	230	CE1	227	3	216	23	217	5.2e-35	0.854626
AUR.contig-100_37550_1	619	CE1	227	400	617	1	213	2.1e-43	0.933921
AUR.contig-100_38206_2	244	CE1	227	75	240	77	221	1.8e-23	0.634361
AUR.contig-100_39194_2	304	CE1	227	73	276	25	210	1.9e-07	0.814978
AUR.contig-100_3943_4	284	CE1	227	11	278	2	222	6.2e-45	0.969163
AUR.contig-100_3943_5	393	CE1	227	154	388	1	221	4.6e-45	0.969163
AUR.contig-100_40174_2	250	CE1	227	5	226	37	207	1.9e-09	0.748899
AUR.contig-100_4217_2	323	CE1	227	79	229	9	175	3.1e-08	0.731278
AUR.contig-100_42498_1	378	CE1	227	146	371	1	219	1.4e-58	0.960352
AUR.contig-100_42498_2	194	CE1	227	8	189	56	221	2.6e-33	0.726872
AUR.contig-100_4344_2	210	CE1	227	4	188	30	208	6.2e-07	0.784141
AUR.contig-100_44086_2	292	CE1	227	35	177	5	149	4.9e-25	0.634361
AUR.contig-100_44484_1	560	CE1	227	305	531	13	210	4.8e-14	0.867841
AUR.contig-100_453_3	225	CE1	227	18	185	29	193	2.2e-06	0.722467
AUR.contig-100_46209_1	290	CE1	227	56	220	30	209	1.2e-07	0.788546
AUR.contig-100_4804_3	349	CE1	227	58	311	7	194	8.2e-09	0.823789
AUR.contig-100_48126_1	258	CE1	227	22	164	29	178	6.3e-07	0.656388
AUR.contig-100_48278_1	270	CE1	227	51	267	21	223	3.3e-45	0.889868
AUR.contig-100_49_8	212	CE1	227	7	188	13	208	1.2e-12	0.859031
AUR.contig-100_49013_1	373	CE1	227	125	352	2	220	5.8e-43	0.960352
AUR.contig-100_5047_8	381	CE1	227	136	359	11	211	3.3e-14	0.881057
AUR.contig-100_5109_6	282	CE1	227	21	275	1	225	6.1e-50	0.986784
AUR.contig-100_51176_3	205	CE1	227	8	184	22	209	5.9e-08	0.823789
AUR.contig-100_51704_2	197	CE1	227	12	181	27	208	1.3e-11	0.797357
AUR.contig-100_5197_1	563	CE1	227	335	534	39	216	3.1e-13	0.779736
AUR.contig-100_5200_1	654	CE1	227	429	637	13	210	2.1e-15	0.867841
AUR.contig-100_53595_2	255	CE1	227	21	238	20	211	2.4e-16	0.84141
AUR.contig-100_536_4	398	CE1	227	29	263	5	161	1.7e-20	0.687225
AUR.contig-100_53926_1	188	CE1	227	4	180	67	223	9e-39	0.687225
AUR.contig-100_5424_4	254	CE1	227	40	238	22	223	2.4e-42	0.885463
AUR.contig-100_5436_3	281	CE1	227	24	275	1	224	3.4e-65	0.982379
AUR.contig-100_54435_1	315	CE1	227	51	222	13	174	2.7e-08	0.709251
AUR.contig-100_54734_1	424	CE1	227	51	204	6	143	4.2e-23	0.603524
AUR.contig-100_55438_2	267	CE1	227	54	237	29	207	4.5e-07	0.784141
AUR.contig-100_56417_2	291	CE1	227	58	281	5	220	1.5e-40	0.947137
AUR.contig-100_5682_3	313	CE1	227	61	244	26	194	1.6e-06	0.740088
AUR.contig-100_572_22	257	CE1	227	39	237	8	209	6.3e-30	0.885463
AUR.contig-100_59791_1	252	CE1	227	10	247	1	223	5.9e-51	0.977974
AUR.contig-100_6_80	295	CE1	227	35	285	1	222	9.3e-56	0.973568
AUR.contig-100_600_22	391	CE1	227	33	254	1	202	1.1e-23	0.885463
AUR.contig-100_6183_4	481	CE1	227	173	446	27	214	4.4e-14	0.823789
AUR.contig-100_621_22	298	CE1	227	16	260	5	191	5.5e-07	0.819383
AUR.contig-100_6233_7	158	CE1	227	13	153	78	221	8.1e-32	0.629956
AUR.contig-100_6400_3	408	CE1	227	179	397	1	217	4.7e-46	0.951542
AUR.contig-100_6400_4	389	CE1	227	150	383	1	220	2.7e-55	0.964758
AUR.contig-100_66441_2	309	CE1	227	17	200	10	161	3.8e-12	0.665198
AUR.contig-100_6651_3	748	CE1	227	507	718	12	209	5.2e-13	0.867841
AUR.contig-100_6779_4	696	CE1	227	447	689	6	219	1.6e-18	0.938326
AUR.contig-100_68316_1	333	CE1	227	122	322	14	190	3e-12	0.77533
AUR.contig-100_6881_6	306	CE1	227	16	198	10	163	2.1e-09	0.674009
AUR.contig-100_70693_2	243	CE1	227	69	238	67	216	8.1e-15	0.656388
AUR.contig-100_70761_1	304	CE1	227	73	274	25	208	3.4e-08	0.806167
AUR.contig-100_71130_2	244	CE1	227	35	226	30	208	1.4e-12	0.784141
AUR.contig-100_7196_2	309	CE1	227	13	214	6	143	5.4e-11	0.603524
AUR.contig-100_7221_5	300	CE1	227	50	269	1	217	2.1e-54	0.951542
AUR.contig-100_728_14	353	CE1	227	113	345	1	221	2.6e-40	0.969163
AUR.contig-100_73065_1	193	CE1	227	4	188	46	221	2.8e-38	0.770925
AUR.contig-100_754_11	260	CE1	227	30	224	28	194	3e-08	0.731278
AUR.contig-100_770_8	425	CE1	227	151	303	6	143	1.8e-26	0.603524
AUR.contig-100_7749_3	319	CE1	227	121	274	7	158	1.3e-12	0.665198
AUR.contig-100_7761_1	367	CE1	227	157	363	3	200	5.3e-48	0.867841
AUR.contig-100_7761_2	1032	CE1	227	806	1027	1	221	2.2e-44	0.969163
AUR.contig-100_79384_1	288	CE1	227	35	266	6	210	5.7e-21	0.898678
AUR.contig-100_796_8	595	CE1	227	270	499	8	221	2.4e-26	0.938326
AUR.contig-100_79971_1	368	CE1	227	153	344	5	174	4.3e-18	0.744493
AUR.contig-100_8296_2	728	CE1	227	490	705	9	208	2.5e-12	0.876652
AUR.contig-100_8475_2	203	CE1	227	11	185	23	208	1.7e-10	0.814978
AUR.contig-100_8660_3	922	CE1	227	667	889	13	212	5.3e-15	0.876652
AUR.contig-100_8933_5	477	CE1	227	151	392	11	176	4.5e-08	0.726872
AUR.contig-100_902_6	464	CE1	227	140	372	2	223	3.4e-41	0.973568
AUR.contig-100_90816_2	270	CE1	227	29	251	29	188	1.6e-08	0.700441
AUR.contig-100_90900_1	196	CE1	227	7	188	56	221	1.7e-37	0.726872
AUR.contig-100_9167_3	261	CE1	227	10	252	1	220	2.7e-49	0.964758
AUR.contig-100_92576_1	330	CE1	227	174	330	1	139	3.8e-32	0.60793
AUR.contig-100_9267_4	318	CE1	227	52	285	1	207	8.8e-30	0.907489
AUR.contig-100_93485_2	156	CE1	227	17	152	85	222	5.5e-31	0.603524
AUR.contig-100_9367_5	311	CE1	227	61	292	14	216	1.3e-10	0.889868
AUR.contig-100_9388_2	281	CE1	227	44	271	1	220	8.6e-44	0.964758
AUR.contig-100_9615_4	219	CE1	227	13	164	17	175	2.6e-13	0.696035
AUR.contig-100_96509_1	219	CE1	227	13	191	17	202	3.3e-13	0.814978
AUR.contig-100_98507_1	280	CE1	227	32	265	12	222	4.9e-12	0.92511
CYC.contig-100_1005_9	301	CE1	227	44	292	6	218	5.6e-38	0.933921
CYC.contig-100_101333_2	264	CE1	227	42	246	13	222	2.7e-25	0.920705
CYC.contig-100_10453_4	243	CE1	227	79	239	70	221	1.9e-18	0.665198
CYC.contig-100_10758_5	388	CE1	227	141	382	5	220	2.9e-18	0.947137
CYC.contig-100_1077_10	246	CE1	227	10	212	25	190	4e-08	0.726872
CYC.contig-100_107894_1	363	CE1	227	119	342	15	207	5.8e-09	0.845815
CYC.contig-100_108235_1	284	CE1	227	36	258	5	207	2.1e-17	0.889868
CYC.contig-100_10846_3	198	CE1	227	5	179	27	208	1.5e-09	0.797357
CYC.contig-100_1104_20	700	CE1	227	444	685	5	217	8e-17	0.933921
CYC.contig-100_1109_19	268	CE1	227	29	233	59	216	4e-17	0.69163
CYC.contig-100_11116_4	359	CE1	227	102	324	11	210	7.9e-15	0.876652
CYC.contig-100_112174_1	374	CE1	227	66	296	14	222	1.5e-25	0.9163
CYC.contig-100_1122_8	261	CE1	227	10	252	1	220	2.7e-49	0.964758
CYC.contig-100_112221_1	271	CE1	227	39	238	5	209	2e-06	0.898678
CYC.contig-100_1142_4	246	CE1	227	43	221	6	208	2.4e-31	0.889868
CYC.contig-100_11436_2	375	CE1	227	151	370	1	221	1.8e-59	0.969163
CYC.contig-100_115_82	257	CE1	227	35	222	6	198	8e-31	0.845815
CYC.contig-100_1173_10	352	CE1	227	61	335	7	216	1.5e-12	0.920705
CYC.contig-100_117617_1	329	CE1	227	39	313	7	216	1.1e-10	0.920705
CYC.contig-100_118159_2	208	CE1	227	6	202	52	224	4.6e-43	0.757709
CYC.contig-100_11994_5	324	CE1	227	35	222	5	176	1e-20	0.753304
CYC.contig-100_12_151	196	CE1	227	6	166	29	207	6.5e-06	0.784141
CYC.contig-100_120100_1	373	CE1	227	178	351	1	176	8.6e-16	0.770925
CYC.contig-100_120481_1	309	CE1	227	13	214	6	143	5.4e-11	0.603524
CYC.contig-100_121751_2	247	CE1	227	52	217	1	150	1.9e-33	0.656388
CYC.contig-100_123905_1	284	CE1	227	21	250	24	194	2.3e-08	0.748899
CYC.contig-100_12423_1	264	CE1	227	78	244	51	207	2.9e-07	0.687225
CYC.contig-100_124306_2	253	CE1	227	1	246	7	223	5.2e-55	0.951542
CYC.contig-100_12727_2	291	CE1	227	58	285	6	220	1e-38	0.942731
CYC.contig-100_12873_5	359	CE1	227	56	208	11	174	9.3e-11	0.718062
CYC.contig-100_129009_1	366	CE1	227	55	245	8	209	6.7e-10	0.885463
CYC.contig-100_12986_1	365	CE1	227	134	354	4	217	1e-29	0.938326
CYC.contig-100_1327_4	308	CE1	227	8	287	2	208	1.2e-11	0.907489
CYC.contig-100_13283_5	249	CE1	227	7	247	1	224	1.3e-46	0.982379
CYC.contig-100_133238_1	324	CE1	227	23	308	8	197	1.5e-24	0.832599
CYC.contig-100_1336_18	307	CE1	227	13	198	7	162	4.1e-10	0.682819
CYC.contig-100_1338_15	272	CE1	227	30	263	1	222	3.5e-55	0.973568
CYC.contig-100_1348_16	310	CE1	227	60	286	3	208	2.7e-11	0.903084
CYC.contig-100_134923_1	225	CE1	227	49	205	60	207	9.3e-11	0.647577
CYC.contig-100_13530_4	685	CE1	227	429	677	7	221	1.9e-20	0.942731
CYC.contig-100_136_39	259	CE1	227	10	247	1	223	3.7e-50	0.977974
CYC.contig-100_138029_1	292	CE1	227	35	287	1	225	1.5e-64	0.986784
CYC.contig-100_13958_3	809	CE1	227	554	779	13	215	1.7e-10	0.889868
CYC.contig-100_139744_2	184	CE1	227	4	177	67	224	1.3e-35	0.69163
CYC.contig-100_14_159	221	CE1	227	13	201	27	207	6e-10	0.792952
CYC.contig-100_14014_2	259	CE1	227	12	255	1	222	1.4e-29	0.973568
CYC.contig-100_142_53	567	CE1	227	255	485	8	221	3.5e-33	0.938326
CYC.contig-100_14318_5	809	CE1	227	564	791	11	215	1.2e-14	0.898678
CYC.contig-100_14326_5	264	CE1	227	17	145	20	166	1.9e-09	0.643172
CYC.contig-100_14443_4	429	CE1	227	187	424	6	222	1.9e-38	0.951542
CYC.contig-100_14548_5	430	CE1	227	187	405	7	209	3.4e-15	0.889868
CYC.contig-100_14574_7	168	CE1	227	2	164	75	226	1.5e-28	0.665198
CYC.contig-100_14933_6	239	CE1	227	19	204	15	194	4.2e-15	0.788546
CYC.contig-100_150514_1	293	CE1	227	46	279	7	210	2.5e-18	0.894273
CYC.contig-100_151839_2	235	CE1	227	3	212	15	208	7.1e-13	0.85022
CYC.contig-100_15203_3	691	CE1	227	495	671	60	214	1e-08	0.678414
CYC.contig-100_1536_18	243	CE1	227	83	239	74	221	5.6e-21	0.647577
CYC.contig-100_153772_1	221	CE1	227	2	213	39	222	1.2e-41	0.806167
CYC.contig-100_15518_6	202	CE1	227	39	197	25	161	7.8e-10	0.599119
CYC.contig-100_15526_4	724	CE1	227	491	701	11	208	5.2e-14	0.867841
CYC.contig-100_155365_2	185	CE1	227	1	173	79	222	3.7e-28	0.629956
CYC.contig-100_15759_5	293	CE1	227	69	284	28	221	2.9e-07	0.85022
CYC.contig-100_159574_1	314	CE1	227	124	278	5	143	9.8e-09	0.60793
CYC.contig-100_160402_1	312	CE1	227	130	273	1	146	5.9e-17	0.638767
CYC.contig-100_1607_11	236	CE1	227	16	198	29	193	6.4e-06	0.722467
CYC.contig-100_16233_9	197	CE1	227	18	191	67	224	1.3e-33	0.69163
CYC.contig-100_16630_4	439	CE1	227	136	345	10	213	4.2e-06	0.894273
CYC.contig-100_166402_1	226	CE1	227	24	215	4	178	3.2e-34	0.76652
CYC.contig-100_167_6	271	CE1	227	30	260	1	219	7.5e-55	0.960352
CYC.contig-100_16725_1	265	CE1	227	24	244	23	214	6.8e-12	0.84141
CYC.contig-100_1676_3	286	CE1	227	34	271	1	220	6.9e-43	0.964758
CYC.contig-100_168468_1	243	CE1	227	59	229	7	174	9.9e-12	0.735683
CYC.contig-100_16853_2	271	CE1	227	42	238	14	209	3e-06	0.859031
CYC.contig-100_1688_17	258	CE1	227	36	239	6	210	4.2e-31	0.898678
CYC.contig-100_1689_14	218	CE1	227	14	205	22	213	6e-06	0.84141
CYC.contig-100_16979_3	272	CE1	227	15	264	5	223	3.9e-30	0.960352
CYC.contig-100_17095_1	621	CE1	227	436	602	5	159	4.4e-15	0.678414
CYC.contig-100_171084_1	191	CE1	227	37	167	4	140	3e-06	0.599119
CYC.contig-100_17295_2	138	CE1	227	9	133	81	222	8.8e-14	0.621145
CYC.contig-100_1730_5	373	CE1	227	124	352	1	220	6.8e-43	0.964758
CYC.contig-100_1756_2	274	CE1	227	31	261	1	218	3.8e-51	0.955947
CYC.contig-100_176672_1	250	CE1	227	21	245	1	209	4.7e-39	0.9163
CYC.contig-100_17805_3	243	CE1	227	71	236	69	214	4.6e-15	0.638767
CYC.contig-100_181_21	246	CE1	227	29	237	28	216	2.3e-06	0.828194
CYC.contig-100_181_37	251	CE1	227	12	230	16	210	7.1e-11	0.854626
CYC.contig-100_181798_1	286	CE1	227	46	275	29	198	7.5e-10	0.744493
CYC.contig-100_18224_2	293	CE1	227	61	263	4	208	3.7e-25	0.898678
CYC.contig-100_18306_4	259	CE1	227	41	188	7	178	7.1e-14	0.753304
CYC.contig-100_18367_2	274	CE1	227	42	244	4	208	4.8e-24	0.898678
CYC.contig-100_18384_3	283	CE1	227	67	279	1	222	4.7e-54	0.973568
CYC.contig-100_18597_1	543	CE1	227	319	501	34	202	4.6e-10	0.740088
CYC.contig-100_18662_3	271	CE1	227	40	238	6	209	6.2e-07	0.894273
CYC.contig-100_187079_1	169	CE1	227	3	156	78	216	4.4e-19	0.60793
CYC.contig-100_18768_2	410	CE1	227	31	216	5	141	2e-20	0.599119
CYC.contig-100_18770_3	387	CE1	227	31	217	5	142	1.7e-20	0.603524
CYC.contig-100_189223_1	278	CE1	227	59	246	14	188	1.2e-26	0.76652
CYC.contig-100_19221_2	227	CE1	227	15	206	28	207	5e-06	0.788546
CYC.contig-100_193408_1	246	CE1	227	49	206	55	193	3.2e-07	0.60793
CYC.contig-100_19368_1	302	CE1	227	64	293	11	218	1.4e-11	0.911894
CYC.contig-100_194015_2	194	CE1	227	11	158	2	141	3.3e-38	0.612335
CYC.contig-100_1950_13	744	CE1	227	499	703	8	196	2.4e-14	0.828194
CYC.contig-100_1951_16	837	CE1	227	609	811	39	213	3.8e-13	0.76652
CYC.contig-100_1980_20	281	CE1	227	72	254	30	211	1.9e-07	0.797357
CYC.contig-100_20084_1	866	CE1	227	158	355	9	207	4.8e-20	0.872247
CYC.contig-100_205001_1	262	CE1	227	35	215	5	155	1.8e-09	0.660793
CYC.contig-100_20833_3	283	CE1	227	38	256	26	211	1.8e-10	0.814978
CYC.contig-100_209860_1	258	CE1	227	63	236	1	176	1.5e-16	0.770925
CYC.contig-100_212373_1	255	CE1	227	66	213	5	143	2.7e-17	0.60793
CYC.contig-100_2174_11	309	CE1	227	14	202	7	143	1.1e-11	0.599119
CYC.contig-100_218613_1	250	CE1	227	9	227	29	189	1.7e-08	0.704846
CYC.contig-100_218872_1	250	CE1	227	11	168	14	170	7.7e-09	0.687225
CYC.contig-100_219157_1	250	CE1	227	3	217	29	194	6.9e-06	0.726872
CYC.contig-100_22038_1	180	CE1	227	23	178	1	141	1.1e-32	0.61674
CYC.contig-100_22046_2	309	CE1	227	12	188	5	143	1.3e-09	0.60793
CYC.contig-100_220914_1	247	CE1	227	6	226	5	209	2.6e-15	0.898678
CYC.contig-100_220938_1	247	CE1	227	6	226	5	209	4.7e-15	0.898678
CYC.contig-100_222560_1	247	CE1	227	54	218	12	179	5.4e-08	0.735683
CYC.contig-100_22347_4	307	CE1	227	56	191	23	163	2.5e-12	0.61674
CYC.contig-100_223531_1	237	CE1	227	16	198	27	193	4.8e-07	0.731278
CYC.contig-100_2273_4	721	CE1	227	489	698	12	208	1e-10	0.863436
CYC.contig-100_230164_1	236	CE1	227	9	209	40	212	6.5e-13	0.757709
CYC.contig-100_231_23	249	CE1	227	69	243	67	220	2.4e-22	0.674009
CYC.contig-100_231_24	276	CE1	227	20	273	4	226	3.4e-36	0.977974
CYC.contig-100_2336_8	274	CE1	227	30	174	28	175	2.2e-06	0.647577
CYC.contig-100_234125_1	170	CE1	227	1	163	81	221	3.6e-25	0.61674
CYC.contig-100_23423_1	631	CE1	227	399	609	5	212	1.7e-40	0.911894
CYC.contig-100_234819_1	237	CE1	227	4	213	23	219	3.7e-16	0.863436
CYC.contig-100_23483_3	733	CE1	227	498	709	11	208	5.7e-16	0.867841
CYC.contig-100_23523_3	184	CE1	227	8	170	52	220	1.8e-22	0.740088
CYC.contig-100_2353_13	398	CE1	227	157	393	1	221	3.4e-55	0.969163
CYC.contig-100_23879_4	257	CE1	227	83	238	57	208	6.5e-10	0.665198
CYC.contig-100_2388_17	262	CE1	227	10	253	1	223	1.5e-51	0.977974
CYC.contig-100_2404_10	267	CE1	227	10	254	1	222	1e-43	0.973568
CYC.contig-100_24070_2	1072	CE1	227	499	706	7	220	2e-39	0.938326
CYC.contig-100_2418_8	387	CE1	227	66	219	6	143	3.6e-25	0.603524
CYC.contig-100_242925_1	213	CE1	227	1	207	28	224	3.6e-39	0.863436
CYC.contig-100_2441_2	720	CE1	227	481	699	7	209	3.4e-15	0.889868
CYC.contig-100_245117_1	230	CE1	227	54	181	8	147	2.5e-17	0.612335
CYC.contig-100_24542_2	436	CE1	227	205	427	6	216	4.1e-12	0.92511
CYC.contig-100_24874_1	277	CE1	227	19	159	23	170	3.6e-06	0.647577
CYC.contig-100_24983_3	287	CE1	227	31	280	1	224	1.4e-62	0.982379
CYC.contig-100_2540_11	389	CE1	227	149	384	1	221	1.1e-46	0.969163
CYC.contig-100_2582_12	309	CE1	227	17	286	10	208	6.2e-10	0.872247
CYC.contig-100_25867_2	274	CE1	227	29	231	30	183	2.4e-08	0.674009
CYC.contig-100_26305_2	800	CE1	227	549	775	7	210	3.3e-14	0.894273
CYC.contig-100_2651_6	599	CE1	227	377	507	4	142	1.4e-11	0.60793
CYC.contig-100_26564_1	338	CE1	227	32	193	15	175	3.2e-07	0.704846
CYC.contig-100_2663_15	265	CE1	227	10	253	1	223	2.7e-47	0.977974
CYC.contig-100_26662_3	251	CE1	227	74	247	71	221	9.2e-19	0.660793
CYC.contig-100_26673_5	259	CE1	227	12	253	3	221	4.7e-42	0.960352
CYC.contig-100_26726_1	332	CE1	227	30	286	1	223	2.6e-52	0.977974
CYC.contig-100_26726_2	541	CE1	227	60	315	1	224	4.3e-49	0.982379
CYC.contig-100_26753_1	332	CE1	227	30	285	1	222	9.7e-52	0.973568
CYC.contig-100_26753_2	541	CE1	227	60	315	1	224	2.5e-48	0.982379
CYC.contig-100_26774_1	684	CE1	227	434	659	5	207	2.3e-19	0.889868
CYC.contig-100_26987_2	599	CE1	227	364	594	1	222	1.7e-53	0.973568
CYC.contig-100_27062_3	276	CE1	227	18	243	3	208	1.2e-11	0.903084
CYC.contig-100_27255_2	372	CE1	227	115	281	4	140	5.9e-16	0.599119
CYC.contig-100_27435_1	226	CE1	227	1	211	30	220	6.1e-39	0.837004
CYC.contig-100_275299_1	212	CE1	227	26	210	32	197	2e-32	0.726872
CYC.contig-100_277552_2	138	CE1	227	2	136	84	226	1.8e-25	0.625551
CYC.contig-100_278_41	757	CE1	227	545	730	42	216	5e-14	0.76652
CYC.contig-100_285_34	805	CE1	227	560	783	11	210	8.2e-15	0.876652
CYC.contig-100_28556_2	289	CE1	227	44	266	34	208	4.1e-08	0.76652
CYC.contig-100_29_67	462	CE1	227	141	371	3	222	9.9e-43	0.964758
CYC.contig-100_29319_2	454	CE1	227	64	258	8	212	3.1e-08	0.898678
CYC.contig-100_2947_16	283	CE1	227	36	267	1	219	1.5e-51	0.960352
CYC.contig-100_296_1	782	CE1	227	566	776	11	199	9e-13	0.828194
CYC.contig-100_296_37	278	CE1	227	42	262	2	214	8e-43	0.933921
CYC.contig-100_2973_12	264	CE1	227	48	241	15	207	4.5e-29	0.845815
CYC.contig-100_30118_2	484	CE1	227	59	287	5	222	4.9e-19	0.955947
CYC.contig-100_30171_2	376	CE1	227	77	345	22	207	2.7e-09	0.814978
CYC.contig-100_3046_13	427	CE1	227	199	392	20	174	1.6e-08	0.678414
CYC.contig-100_30653_3	462	CE1	227	140	371	2	222	8.1e-44	0.969163
CYC.contig-100_313997_1	194	CE1	227	3	135	14	156	5.5e-16	0.625551
CYC.contig-100_3150_7	247	CE1	227	43	222	6	208	2.2e-31	0.889868
CYC.contig-100_3154_7	259	CE1	227	15	246	4	216	5.6e-39	0.933921
CYC.contig-100_3169_7	259	CE1	227	9	253	1	220	8.8e-41	0.964758
CYC.contig-100_322360_1	190	CE1	227	27	178	1	141	1.6e-38	0.61674
CYC.contig-100_327306_1	188	CE1	227	3	171	36	175	2.3e-31	0.612335
CYC.contig-100_330178_1	186	CE1	227	2	185	58	214	1.2e-19	0.687225
CYC.contig-100_3311_5	740	CE1	227	506	717	12	210	3.3e-12	0.872247
CYC.contig-100_33113_2	231	CE1	227	36	179	8	177	4.3e-10	0.744493
CYC.contig-100_3324_15	330	CE1	227	83	324	9	221	1.5e-32	0.933921
CYC.contig-100_3348_3	806	CE1	227	560	783	10	209	2.6e-14	0.876652
CYC.contig-100_33604_2	375	CE1	227	144	366	2	221	1.9e-49	0.964758
CYC.contig-100_337736_1	184	CE1	227	2	170	12	173	2.6e-16	0.709251
CYC.contig-100_339_6	541	CE1	227	297	515	2	223	6.2e-28	0.973568
CYC.contig-100_34_32	413	CE1	227	195	397	2	216	8e-34	0.942731
CYC.contig-100_3438_2	323	CE1	227	79	229	9	175	3.1e-08	0.731278
CYC.contig-100_344_12	696	CE1	227	445	670	5	207	4.9e-18	0.889868
CYC.contig-100_34407_4	369	CE1	227	39	198	25	162	1.1e-08	0.603524
CYC.contig-100_34733_2	373	CE1	227	125	352	2	220	7.4e-42	0.960352
CYC.contig-100_34942_2	372	CE1	227	32	261	7	209	7.6e-25	0.889868
CYC.contig-100_34995_2	391	CE1	227	32	286	6	211	4.2e-26	0.903084
CYC.contig-100_35075_3	188	CE1	227	12	163	3	143	5.7e-38	0.61674
CYC.contig-100_36133_3	296	CE1	227	76	289	28	221	2.6e-24	0.85022
CYC.contig-100_362331_1	174	CE1	227	11	164	14	164	5.9e-09	0.660793
CYC.contig-100_363913_1	174	CE1	227	4	154	22	165	7.2e-17	0.629956
CYC.contig-100_36681_2	265	CE1	227	22	179	29	172	5.7e-08	0.629956
CYC.contig-100_368031_1	172	CE1	227	1	160	27	179	2.1e-41	0.669604
CYC.contig-100_368459_1	172	CE1	227	1	160	27	179	1e-40	0.669604
CYC.contig-100_37039_2	639	CE1	227	327	534	7	211	3.6e-24	0.898678
CYC.contig-100_37187_3	269	CE1	227	11	264	2	223	1.6e-43	0.973568
CYC.contig-100_37187_4	266	CE1	227	37	256	21	223	1.5e-49	0.889868
CYC.contig-100_37648_2	326	CE1	227	66	283	69	207	1.9e-09	0.60793
CYC.contig-100_3801_3	425	CE1	227	151	303	6	143	1.8e-26	0.603524
CYC.contig-100_38240_2	265	CE1	227	18	171	21	193	9.3e-10	0.757709
CYC.contig-100_3847_2	255	CE1	227	21	238	20	211	2.3e-16	0.84141
CYC.contig-100_38488_2	259	CE1	227	38	255	1	198	3.4e-46	0.867841
CYC.contig-100_38703_2	275	CE1	227	57	262	30	216	1.2e-18	0.819383
CYC.contig-100_3886_3	538	CE1	227	279	458	5	198	3.3e-19	0.85022
CYC.contig-100_3886_4	589	CE1	227	288	436	8	149	4.1e-20	0.621145
CYC.contig-100_391663_1	164	CE1	227	15	152	37	175	9.8e-11	0.60793
CYC.contig-100_39167_3	236	CE1	227	38	220	28	209	1.8e-09	0.797357
CYC.contig-100_39526_2	682	CE1	227	452	664	11	209	4.9e-12	0.872247
CYC.contig-100_40141_2	272	CE1	227	48	211	53	208	1.2e-09	0.682819
CYC.contig-100_40185_4	169	CE1	227	3	160	78	220	1.3e-19	0.625551
CYC.contig-100_4025_11	242	CE1	227	24	227	23	223	5.3e-41	0.881057
CYC.contig-100_4129_2	400	CE1	227	140	301	2	143	1.5e-17	0.621145
CYC.contig-100_414_34	1876	CE1	227	150	394	7	216	5.4e-39	0.920705
CYC.contig-100_4177_5	744	CE1	227	499	700	8	194	1.5e-14	0.819383
CYC.contig-100_421340_1	156	CE1	227	2	155	80	221	1.9e-27	0.621145
CYC.contig-100_4254_3	274	CE1	227	31	260	1	218	2.3e-52	0.955947
CYC.contig-100_4258_5	252	CE1	227	14	247	6	222	6.3e-28	0.951542
CYC.contig-100_4258_6	260	CE1	227	11	246	2	219	7.8e-20	0.955947
CYC.contig-100_43338_1	286	CE1	227	35	271	2	220	3.4e-43	0.960352
CYC.contig-100_4390_7	253	CE1	227	18	227	28	209	6.3e-06	0.797357
CYC.contig-100_44160_3	160	CE1	227	10	146	1	141	1.3e-37	0.61674
CYC.contig-100_44236_1	498	CE1	227	268	488	1	220	2.5e-33	0.964758
CYC.contig-100_44272_1	290	CE1	227	36	259	21	194	5.9e-09	0.762115
CYC.contig-100_44613_2	276	CE1	227	55	251	8	209	6.7e-29	0.885463
CYC.contig-100_44711_3	392	CE1	227	110	374	10	213	7.4e-36	0.894273
CYC.contig-100_4498_3	276	CE1	227	10	265	1	222	7.9e-51	0.973568
CYC.contig-100_451_36	473	CE1	227	75	249	13	175	6.1e-06	0.713656
CYC.contig-100_4559_9	259	CE1	227	12	255	1	222	2.6e-30	0.973568
CYC.contig-100_458_13	272	CE1	227	36	262	9	222	9.4e-53	0.938326
CYC.contig-100_46_92	382	CE1	227	153	375	1	219	1.7e-55	0.960352
CYC.contig-100_46_93	660	CE1	227	419	653	1	219	2.1e-62	0.960352
CYC.contig-100_46_93	660	CE1	227	49	270	1	218	1.4e-56	0.955947
CYC.contig-100_46306_2	249	CE1	227	8	227	23	207	5e-06	0.810573
CYC.contig-100_46398_3	190	CE1	227	3	165	70	207	3.4e-12	0.603524
CYC.contig-100_46439_2	375	CE1	227	157	369	1	221	1.4e-54	0.969163
CYC.contig-100_46439_3	166	CE1	227	14	160	73	221	1.7e-30	0.651982
CYC.contig-100_46789_1	189	CE1	227	7	188	13	208	1.6e-12	0.859031
CYC.contig-100_468120_1	144	CE1	227	1	142	81	219	9.5e-32	0.60793
CYC.contig-100_4738_2	365	CE1	227	101	328	11	215	7.6e-20	0.898678
CYC.contig-100_4758_6	436	CE1	227	60	249	10	213	1.6e-06	0.894273
CYC.contig-100_4896_7	287	CE1	227	28	265	29	211	2.2e-09	0.801762
CYC.contig-100_490799_1	139	CE1	227	1	135	56	192	1.8e-27	0.599119
CYC.contig-100_492118_1	139	CE1	227	1	135	56	192	1.7e-27	0.599119
CYC.contig-100_4937_5	753	CE1	227	512	723	12	209	4.6e-14	0.867841
CYC.contig-100_49373_2	239	CE1	227	20	218	17	216	2.3e-13	0.876652
CYC.contig-100_50085_2	546	CE1	227	300	516	5	199	5.7e-12	0.854626
CYC.contig-100_50666_1	562	CE1	227	319	545	5	214	5.3e-16	0.920705
CYC.contig-100_51069_2	212	CE1	227	7	188	13	208	2.1e-13	0.859031
CYC.contig-100_512_24	700	CE1	227	452	675	7	207	7.7e-21	0.881057
CYC.contig-100_5331_8	311	CE1	227	49	241	3	186	2.9e-07	0.806167
CYC.contig-100_54048_2	267	CE1	227	12	259	2	222	6.7e-39	0.969163
CYC.contig-100_5472_2	476	CE1	227	167	439	24	208	2.9e-08	0.810573
CYC.contig-100_55110_2	295	CE1	227	34	181	5	175	4.8e-07	0.748899
CYC.contig-100_5522_6	700	CE1	227	455	682	10	208	1.8e-20	0.872247
CYC.contig-100_567_32	377	CE1	227	38	239	1	200	1.3e-22	0.876652
CYC.contig-100_5683_2	704	CE1	227	446	670	6	207	5.2e-18	0.885463
CYC.contig-100_58459_1	249	CE1	227	7	244	1	223	5.6e-51	0.977974
CYC.contig-100_58459_2	234	CE1	227	12	225	2	194	1.7e-40	0.845815
CYC.contig-100_5851_4	289	CE1	227	37	179	28	171	2.3e-07	0.629956
CYC.contig-100_58885_2	282	CE1	227	24	276	1	224	1e-51	0.982379
CYC.contig-100_59186_2	474	CE1	227	184	434	14	207	6.5e-10	0.85022
CYC.contig-100_59265_2	282	CE1	227	21	275	1	225	2.1e-50	0.986784
CYC.contig-100_594_36	295	CE1	227	27	281	23	218	1.7e-06	0.859031
CYC.contig-100_5958_3	269	CE1	227	73	234	71	216	1.5e-15	0.638767
CYC.contig-100_60105_1	301	CE1	227	32	163	3	140	2.4e-07	0.603524
CYC.contig-100_608_15	257	CE1	227	39	237	8	209	6.3e-30	0.885463
CYC.contig-100_6135_5	275	CE1	227	30	258	1	217	7.7e-51	0.951542
CYC.contig-100_61478_1	264	CE1	227	29	245	28	213	8.8e-09	0.814978
CYC.contig-100_61611_3	265	CE1	227	37	197	28	178	2.6e-07	0.660793
CYC.contig-100_6167_7	280	CE1	227	37	273	12	223	5.1e-12	0.929515
CYC.contig-100_61904_1	239	CE1	227	41	219	29	207	2.2e-08	0.784141
CYC.contig-100_6231_4	315	CE1	227	23	288	13	209	2.8e-06	0.863436
CYC.contig-100_63218_2	269	CE1	227	12	254	1	220	2.7e-46	0.964758
CYC.contig-100_63852_2	237	CE1	227	15	210	27	207	9.3e-14	0.792952
CYC.contig-100_64193_3	204	CE1	227	13	190	28	183	1.4e-08	0.682819
CYC.contig-100_66_51	746	CE1	227	505	716	12	209	3.4e-14	0.867841
CYC.contig-100_660_21	473	CE1	227	75	257	13	175	4.7e-06	0.713656
CYC.contig-100_66910_4	210	CE1	227	4	183	49	222	2.7e-24	0.762115
CYC.contig-100_67085_1	588	CE1	227	355	576	7	213	2.2e-16	0.907489
CYC.contig-100_68583_2	256	CE1	227	1	246	8	221	3.7e-41	0.938326
CYC.contig-100_693_19	269	CE1	227	16	265	5	223	1.4e-37	0.960352
CYC.contig-100_6937_6	334	CE1	227	86	267	28	196	9.3e-08	0.740088
CYC.contig-100_7197_2	275	CE1	227	30	259	2	218	1.9e-54	0.951542
CYC.contig-100_72198_1	237	CE1	227	17	220	13	199	2.5e-14	0.819383
CYC.contig-100_7236_2	361	CE1	227	32	239	1	196	1.1e-28	0.859031
CYC.contig-100_72396_1	158	CE1	227	2	152	87	224	2.7e-30	0.603524
CYC.contig-100_72741_2	246	CE1	227	18	227	14	207	5.3e-14	0.85022
CYC.contig-100_734_24	300	CE1	227	48	278	7	210	3.9e-23	0.894273
CYC.contig-100_7460_1	271	CE1	227	21	270	1	221	5.5e-51	0.969163
CYC.contig-100_7536_11	433	CE1	227	145	316	5	142	9.7e-08	0.603524
CYC.contig-100_754_6	400	CE1	227	174	385	1	217	2.4e-19	0.951542
CYC.contig-100_75633_2	231	CE1	227	7	227	22	207	6.6e-07	0.814978
CYC.contig-100_7602_1	647	CE1	227	396	621	5	207	8.6e-18	0.889868
CYC.contig-100_7709_10	247	CE1	227	37	231	28	217	7.8e-07	0.832599
CYC.contig-100_773_17	275	CE1	227	10	253	1	220	4.1e-40	0.964758
CYC.contig-100_77920_1	528	CE1	227	320	508	5	174	2.8e-15	0.744493
CYC.contig-100_78188_2	364	CE1	227	83	267	9	209	8.4e-15	0.881057
CYC.contig-100_78257_1	526	CE1	227	342	503	7	155	9e-11	0.651982
CYC.contig-100_79545_1	520	CE1	227	112	332	6	221	8.1e-20	0.947137
CYC.contig-100_81220_2	249	CE1	227	10	227	25	207	9.9e-09	0.801762
CYC.contig-100_82114_1	400	CE1	227	172	385	1	217	4.3e-21	0.951542
CYC.contig-100_82361_2	256	CE1	227	10	230	25	209	8e-06	0.810573
CYC.contig-100_8253_3	410	CE1	227	147	405	1	221	4.6e-55	0.969163
CYC.contig-100_8253_4	386	CE1	227	150	379	3	221	6.9e-56	0.960352
CYC.contig-100_82557_1	221	CE1	227	14	215	41	221	3.5e-32	0.792952
CYC.contig-100_82557_2	255	CE1	227	12	248	1	223	5.3e-52	0.977974
CYC.contig-100_8261_2	203	CE1	227	11	185	23	208	3e-10	0.814978
CYC.contig-100_83712_1	279	CE1	227	21	273	1	224	2.5e-52	0.982379
CYC.contig-100_843_6	497	CE1	227	183	485	9	222	6.1e-22	0.938326
CYC.contig-100_84731_1	306	CE1	227	66	301	1	221	2.6e-45	0.969163
CYC.contig-100_852_17	690	CE1	227	435	672	6	214	2.9e-17	0.9163
CYC.contig-100_862_29	349	CE1	227	100	310	4	175	6.5e-19	0.753304
CYC.contig-100_87373_2	354	CE1	227	112	333	12	208	6.3e-14	0.863436
CYC.contig-100_87635_2	412	CE1	227	60	253	10	174	5.2e-13	0.722467
CYC.contig-100_898_2	385	CE1	227	152	379	2	220	3.3e-54	0.960352
CYC.contig-100_898_5	562	CE1	227	305	525	1	217	4.6e-57	0.951542
CYC.contig-100_898_8	407	CE1	227	145	402	1	221	5.5e-55	0.969163
CYC.contig-100_898_9	382	CE1	227	147	376	1	221	2.2e-56	0.969163
CYC.contig-100_9086_4	261	CE1	227	37	239	7	209	1e-27	0.889868
CYC.contig-100_91164_2	274	CE1	227	29	251	1	210	7.1e-33	0.920705
CYC.contig-100_91995_2	258	CE1	227	10	253	1	221	1.1e-54	0.969163
CYC.contig-100_92141_1	467	CE1	227	299	444	5	144	4.2e-14	0.612335
CYC.contig-100_9219_2	284	CE1	227	12	260	4	221	4e-42	0.955947
CYC.contig-100_9416_3	319	CE1	227	68	260	4	179	2.1e-25	0.770925
CYC.contig-100_94518_1	337	CE1	227	98	319	7	213	1.4e-12	0.907489
CYC.contig-100_96167_2	209	CE1	227	19	166	27	182	3e-06	0.682819
CYC.contig-100_966_13	257	CE1	227	38	238	7	209	1.7e-30	0.889868
CYC.contig-100_9724_2	382	CE1	227	143	370	4	217	5.9e-33	0.938326
CYC.contig-100_99085_1	241	CE1	227	8	196	24	176	4.3e-09	0.669604
CYC.contig-100_99556_2	221	CE1	227	14	219	5	179	1.6e-32	0.76652
CYC.contig-100_99707_2	290	CE1	227	25	262	29	207	5.6e-06	0.784141
AUR.contig-100_1005_19	260	CE10	341	27	243	78	319	9.3e-31	0.706745
AUR.contig-100_10066_2	297	CE10	341	37	268	76	320	4.2e-39	0.715543
AUR.contig-100_100970_1	235	CE10	341	10	201	116	322	7.5e-21	0.604106
AUR.contig-100_10235_1	1224	CE10	341	985	1221	93	331	2e-30	0.697947
AUR.contig-100_10287_4	361	CE10	341	158	353	103	330	1.8e-22	0.665689
AUR.contig-100_10646_1	334	CE10	341	62	320	93	333	2.8e-56	0.703812
AUR.contig-100_107333_1	259	CE10	341	23	254	92	316	6.7e-30	0.656891
AUR.contig-100_10767_5	286	CE10	341	36	258	79	311	5.4e-28	0.680352
AUR.contig-100_10857_4	304	CE10	341	51	268	78	310	4.4e-32	0.680352
AUR.contig-100_11031_3	316	CE10	341	93	312	94	334	1.9e-28	0.703812
AUR.contig-100_112553_1	258	CE10	341	27	242	79	312	1.1e-36	0.683284
AUR.contig-100_11359_3	313	CE10	341	29	297	44	329	1.3e-46	0.835777
AUR.contig-100_11408_4	482	CE10	341	243	475	85	330	3.1e-16	0.718475
AUR.contig-100_120535_1	236	CE10	341	21	218	83	304	1.9e-31	0.648094
AUR.contig-100_12080_2	325	CE10	341	60	304	72	325	1.3e-53	0.741935
AUR.contig-100_124984_1	259	CE10	341	51	258	66	287	1.7e-26	0.648094
AUR.contig-100_127926_1	259	CE10	341	23	259	56	304	7.7e-16	0.727273
AUR.contig-100_1287_14	265	CE10	341	31	252	94	331	1.6e-22	0.695015
AUR.contig-100_13053_4	263	CE10	341	50	231	73	293	1.4e-06	0.645161
AUR.contig-100_13081_2	677	CE10	341	422	674	72	335	1.9e-26	0.771261
AUR.contig-100_13117_2	332	CE10	341	45	320	84	334	3.4e-34	0.733138
AUR.contig-100_131609_1	242	CE10	341	9	234	92	328	3.6e-25	0.692082
AUR.contig-100_13845_3	316	CE10	341	93	311	94	333	1.6e-33	0.70088
AUR.contig-100_13921_4	291	CE10	341	55	276	94	331	3.8e-30	0.695015
AUR.contig-100_1394_5	256	CE10	341	27	238	94	314	2.3e-15	0.645161
AUR.contig-100_14027_3	292	CE10	341	64	268	82	314	5.8e-28	0.680352
AUR.contig-100_1406_14	317	CE10	341	93	308	94	327	7.9e-30	0.683284
AUR.contig-100_144397_1	231	CE10	341	6	213	98	316	6e-24	0.639296
AUR.contig-100_1449_3	305	CE10	341	49	291	75	321	6.4e-65	0.721408
AUR.contig-100_14541_2	351	CE10	341	71	336	72	338	1.4e-41	0.780059
AUR.contig-100_14591_2	292	CE10	341	27	266	73	309	2.1e-26	0.692082
AUR.contig-100_1523_5	274	CE10	341	45	252	78	309	1.5e-29	0.677419
AUR.contig-100_1538_11	731	CE10	341	499	708	93	313	1.4e-18	0.645161
AUR.contig-100_1541_9	269	CE10	341	21	259	84	334	1.3e-26	0.733138
AUR.contig-100_15488_4	280	CE10	341	45	258	72	311	1.3e-35	0.70088
AUR.contig-100_15674_4	314	CE10	341	79	297	85	316	3.2e-19	0.677419
AUR.contig-100_1613_4	315	CE10	341	70	305	79	327	3.1e-34	0.727273
AUR.contig-100_162839_1	217	CE10	341	10	206	122	326	2.2e-26	0.59824
AUR.contig-100_165_1	272	CE10	341	4	231	96	330	1.3e-61	0.686217
AUR.contig-100_1673_7	884	CE10	341	585	852	41	316	8.6e-19	0.806452
AUR.contig-100_16876_4	209	CE10	341	4	192	113	316	3.3e-14	0.595308
AUR.contig-100_169_28	283	CE10	341	33	262	91	329	2.7e-24	0.697947
AUR.contig-100_17258_1	347	CE10	341	83	346	67	334	5.5e-70	0.782991
AUR.contig-100_17266_3	344	CE10	341	77	334	76	314	5.1e-35	0.697947
AUR.contig-100_17470_4	307	CE10	341	66	304	81	336	2e-52	0.747801
AUR.contig-100_1762_3	3830	CE10	341	106	434	72	305	5.2e-40	0.683284
AUR.contig-100_1784_13	605	CE10	341	172	347	103	329	6.2e-08	0.662757
AUR.contig-100_17962_2	523	CE10	341	267	505	70	316	5.9e-21	0.721408
AUR.contig-100_1808_7	310	CE10	341	62	308	80	340	1.1e-54	0.762463
AUR.contig-100_18856_1	346	CE10	341	122	344	97	334	2.8e-29	0.695015
AUR.contig-100_206_33	362	CE10	341	85	341	72	336	7.3e-20	0.774194
AUR.contig-100_21140_2	280	CE10	341	43	276	74	330	1.3e-36	0.750733
AUR.contig-100_22023_1	270	CE10	341	90	264	102	328	7.9e-10	0.662757
AUR.contig-100_22337_1	361	CE10	341	152	340	97	311	4.7e-22	0.627566
AUR.contig-100_22451_3	306	CE10	341	30	295	69	334	1.5e-37	0.777126
AUR.contig-100_22827_1	317	CE10	341	35	310	43	330	1.3e-52	0.841642
AUR.contig-100_24126_2	345	CE10	341	121	337	94	330	2.1e-22	0.692082
AUR.contig-100_2529_5	705	CE10	341	441	657	70	294	1.7e-07	0.656891
AUR.contig-100_255_11	360	CE10	341	72	342	66	335	8.5e-39	0.788856
AUR.contig-100_26887_3	270	CE10	341	36	261	75	313	1.6e-32	0.697947
AUR.contig-100_27193_1	676	CE10	341	444	656	86	312	9.2e-22	0.662757
AUR.contig-100_27275_2	386	CE10	341	130	325	72	278	4.2e-06	0.604106
AUR.contig-100_2798_2	586	CE10	341	313	577	42	334	1.5e-49	0.856305
AUR.contig-100_2798_2	586	CE10	341	43	258	78	308	1.3e-38	0.674487
AUR.contig-100_28_34	331	CE10	341	37	299	45	311	1.5e-42	0.780059
AUR.contig-100_28562_1	300	CE10	341	57	286	83	329	3.3e-25	0.721408
AUR.contig-100_29114_2	327	CE10	341	69	307	68	313	4.3e-67	0.718475
AUR.contig-100_2912_6	667	CE10	341	412	663	72	335	3.4e-19	0.771261
AUR.contig-100_2925_3	709	CE10	341	438	679	62	309	2.5e-06	0.72434
AUR.contig-100_2967_5	460	CE10	341	181	453	35	335	1.8e-50	0.879765
AUR.contig-100_29699_3	473	CE10	341	210	441	76	316	8.5e-18	0.703812
AUR.contig-100_3064_9	631	CE10	341	378	616	77	322	3.7e-27	0.718475
AUR.contig-100_31052_2	332	CE10	341	78	312	72	313	6.7e-46	0.706745
AUR.contig-100_31515_3	241	CE10	341	21	219	97	318	8.5e-14	0.648094
AUR.contig-100_31518_1	437	CE10	341	205	434	98	339	1.5e-32	0.706745
AUR.contig-100_31807_1	218	CE10	341	8	215	121	336	5.8e-51	0.630499
AUR.contig-100_3191_7	302	CE10	341	55	297	66	329	3.4e-33	0.771261
AUR.contig-100_32403_1	485	CE10	341	227	484	69	339	9.7e-22	0.791789
AUR.contig-100_3273_3	477	CE10	341	84	344	83	330	5.6e-30	0.72434
AUR.contig-100_3346_6	292	CE10	341	15	229	82	319	1.1e-27	0.695015
AUR.contig-100_33754_1	329	CE10	341	60	288	95	330	6.3e-64	0.68915
AUR.contig-100_3398_8	1572	CE10	341	141	467	76	305	7.2e-41	0.671554
AUR.contig-100_3427_4	688	CE10	341	433	679	69	337	5.7e-30	0.785924
AUR.contig-100_35008_2	408	CE10	341	41	290	76	324	6.6e-32	0.727273
AUR.contig-100_36447_1	242	CE10	341	3	222	87	316	2.2e-19	0.671554
AUR.contig-100_3825_9	672	CE10	341	438	656	93	321	4.2e-09	0.668622
AUR.contig-100_3954_7	326	CE10	341	22	291	46	314	7.3e-69	0.785924
AUR.contig-100_402_15	318	CE10	341	27	308	45	336	1.9e-47	0.853372
AUR.contig-100_4050_4	709	CE10	341	466	700	76	329	3.2e-29	0.741935
AUR.contig-100_4133_3	279	CE10	341	73	253	94	309	8.6e-15	0.630499
AUR.contig-100_4189_6	284	CE10	341	25	256	81	315	9e-33	0.686217
AUR.contig-100_4217_1	350	CE10	341	73	344	63	333	5.4e-29	0.791789
AUR.contig-100_4218_7	370	CE10	341	134	347	93	310	1e-22	0.636364
AUR.contig-100_44011_2	370	CE10	341	94	351	71	315	3.2e-45	0.715543
AUR.contig-100_44450_1	237	CE10	341	1	228	98	333	7.5e-51	0.68915
AUR.contig-100_4475_3	888	CE10	341	621	849	81	317	3.5e-16	0.692082
AUR.contig-100_45168_2	323	CE10	341	73	307	72	319	2.7e-20	0.72434
AUR.contig-100_45664_2	314	CE10	341	19	307	36	337	5.7e-69	0.882698
AUR.contig-100_4583_7	301	CE10	341	72	283	94	316	2.6e-30	0.651026
AUR.contig-100_45869_2	323	CE10	341	41	296	72	336	3.7e-18	0.774194
AUR.contig-100_46026_1	549	CE10	341	321	536	93	317	7.8e-16	0.656891
AUR.contig-100_48159_1	375	CE10	341	109	343	81	322	5e-27	0.706745
AUR.contig-100_485_11	343	CE10	341	65	321	57	313	1.3e-65	0.750733
AUR.contig-100_48700_2	365	CE10	341	94	361	76	333	3.4e-59	0.753666
AUR.contig-100_4950_4	315	CE10	341	42	302	60	327	3.3e-54	0.782991
AUR.contig-100_50531_2	304	CE10	341	35	297	69	332	1.1e-35	0.771261
AUR.contig-100_53987_1	378	CE10	341	110	354	61	310	6.6e-19	0.730205
AUR.contig-100_5409_9	316	CE10	341	62	303	80	335	5.4e-58	0.747801
AUR.contig-100_5449_5	325	CE10	341	54	309	71	332	2.9e-59	0.765396
AUR.contig-100_5458_1	495	CE10	341	217	466	60	319	1.9e-18	0.759531
AUR.contig-100_54745_2	278	CE10	341	39	257	83	298	3.3e-30	0.630499
AUR.contig-100_54980_2	383	CE10	341	146	366	81	315	1e-18	0.686217
AUR.contig-100_5570_5	657	CE10	341	409	651	75	333	7.6e-25	0.756598
AUR.contig-100_56424_1	402	CE10	341	136	379	56	312	3.2e-24	0.750733
AUR.contig-100_5947_7	358	CE10	341	89	344	77	310	5.6e-43	0.683284
AUR.contig-100_60361_2	260	CE10	341	16	260	81	304	4.1e-20	0.653959
AUR.contig-100_609_1	402	CE10	341	172	382	94	317	2.7e-23	0.653959
AUR.contig-100_6165_5	309	CE10	341	35	242	75	284	1.2e-25	0.612903
AUR.contig-100_6209_3	685	CE10	341	430	663	89	335	3.4e-27	0.721408
AUR.contig-100_6233_6	307	CE10	341	31	291	72	315	9.6e-35	0.71261
AUR.contig-100_63626_2	311	CE10	341	64	297	84	325	6.4e-62	0.706745
AUR.contig-100_65159_2	302	CE10	341	30	301	61	329	1.7e-39	0.785924
AUR.contig-100_65430_1	312	CE10	341	43	289	62	316	9.1e-50	0.744868
AUR.contig-100_665_18	287	CE10	341	45	254	81	312	4.7e-26	0.677419
AUR.contig-100_6679_2	379	CE10	341	110	338	95	330	2.3e-63	0.68915
AUR.contig-100_691_5	290	CE10	341	48	273	93	313	2.6e-32	0.645161
AUR.contig-100_691_9	321	CE10	341	28	289	93	334	5.7e-28	0.706745
AUR.contig-100_69915_1	265	CE10	341	33	263	89	333	6.8e-23	0.715543
AUR.contig-100_7089_1	715	CE10	341	476	699	78	315	1.3e-17	0.695015
AUR.contig-100_76787_2	304	CE10	341	51	296	80	332	5.8e-35	0.739003
AUR.contig-100_76927_2	291	CE10	341	32	264	73	309	3.2e-42	0.692082
AUR.contig-100_77083_2	296	CE10	341	17	268	75	335	7.4e-19	0.762463
AUR.contig-100_778_19	324	CE10	341	45	302	62	327	4.9e-56	0.777126
AUR.contig-100_783_3	355	CE10	341	76	317	84	330	4.6e-62	0.721408
AUR.contig-100_79850_1	306	CE10	341	73	288	87	316	4.7e-18	0.671554
AUR.contig-100_810_13	284	CE10	341	23	254	56	309	4.7e-46	0.741935
AUR.contig-100_8124_5	330	CE10	341	52	309	70	334	2.9e-56	0.774194
AUR.contig-100_81660_1	262	CE10	341	11	258	72	334	2.7e-24	0.768328
AUR.contig-100_81684_1	250	CE10	341	8	236	91	337	5.9e-50	0.721408
AUR.contig-100_825_6	303	CE10	341	26	274	93	316	6e-35	0.653959
AUR.contig-100_83_49	360	CE10	341	7	259	70	331	1.4e-51	0.765396
AUR.contig-100_8785_2	298	CE10	341	55	290	81	330	5.2e-25	0.730205
AUR.contig-100_87934_2	310	CE10	341	76	305	93	336	5.1e-44	0.71261
AUR.contig-100_89543_1	279	CE10	341	14	263	64	317	2.3e-18	0.741935
AUR.contig-100_9007_2	633	CE10	341	387	617	81	320	8.3e-27	0.70088
AUR.contig-100_9135_5	719	CE10	341	439	666	74	297	2.1e-33	0.653959
AUR.contig-100_940_12	317	CE10	341	35	308	56	333	2.3e-60	0.812317
AUR.contig-100_947_9	352	CE10	341	94	349	78	334	9.5e-54	0.750733
AUR.contig-100_9484_2	631	CE10	341	392	613	85	319	4.3e-25	0.686217
AUR.contig-100_9568_3	740	CE10	341	504	722	85	316	7.2e-19	0.677419
AUR.contig-100_958_2	316	CE10	341	34	273	70	317	2e-40	0.72434
AUR.contig-100_9662_2	304	CE10	341	77	301	94	334	2.1e-47	0.703812
AUR.contig-100_9887_3	361	CE10	341	92	318	95	328	3.7e-63	0.683284
AUR.contig-100_989_5	294	CE10	341	41	285	65	329	8.1e-26	0.774194
AUR.contig-100_9997_3	333	CE10	341	89	324	81	328	1.5e-52	0.72434
CYC.contig-100_10194_1	811	CE10	341	458	724	47	324	4.1e-36	0.812317
CYC.contig-100_10194_3	619	CE10	341	274	521	63	320	5.5e-33	0.753666
CYC.contig-100_102101_2	261	CE10	341	48	239	105	310	3.4e-07	0.601173
CYC.contig-100_103_54	363	CE10	341	82	340	93	332	1.1e-19	0.70088
CYC.contig-100_1058_27	297	CE10	341	91	292	93	330	7.9e-16	0.695015
CYC.contig-100_107005_2	283	CE10	341	43	267	96	316	4.9e-26	0.645161
CYC.contig-100_10829_3	306	CE10	341	44	300	69	333	1.2e-67	0.774194
CYC.contig-100_10849_3	270	CE10	341	35	249	75	309	1.6e-36	0.686217
CYC.contig-100_109008_2	301	CE10	341	50	288	70	317	1.1e-69	0.72434
CYC.contig-100_11148_7	641	CE10	341	353	617	63	309	1.8e-20	0.721408
CYC.contig-100_112017_1	256	CE10	341	3	233	81	315	9.8e-52	0.686217
CYC.contig-100_1122_1	255	CE10	341	31	252	97	334	2.3e-47	0.695015
CYC.contig-100_11267_2	269	CE10	341	31	232	97	314	5.4e-18	0.636364
CYC.contig-100_113354_2	210	CE10	341	2	199	126	332	2.6e-47	0.604106
CYC.contig-100_114448_1	390	CE10	341	115	334	76	291	4e-31	0.630499
CYC.contig-100_114879_1	319	CE10	341	31	301	66	335	8.1e-40	0.788856
CYC.contig-100_1149_11	343	CE10	341	65	321	57	313	1.3e-65	0.750733
CYC.contig-100_11554_6	368	CE10	341	41	324	37	328	6.2e-69	0.853372
CYC.contig-100_11651_2	251	CE10	341	5	247	70	332	2.6e-31	0.768328
CYC.contig-100_116907_1	329	CE10	341	52	323	63	333	4.4e-29	0.791789
CYC.contig-100_1173_4	342	CE10	341	123	324	82	317	1.7e-12	0.68915
CYC.contig-100_1211_25	327	CE10	341	30	310	56	334	8.9e-70	0.815249
CYC.contig-100_121127_1	299	CE10	341	35	297	55	304	2.9e-19	0.730205
CYC.contig-100_122799_1	272	CE10	341	13	240	80	316	1.1e-16	0.692082
CYC.contig-100_12460_3	316	CE10	341	93	312	94	334	1.9e-28	0.703812
CYC.contig-100_12490_6	271	CE10	341	29	260	93	333	4.4e-31	0.703812
CYC.contig-100_12553_2	287	CE10	341	45	254	81	312	2.4e-26	0.677419
CYC.contig-100_127177_1	329	CE10	341	52	323	63	333	8.4e-30	0.791789
CYC.contig-100_127740_2	271	CE10	341	48	255	94	316	2.2e-15	0.651026
CYC.contig-100_128543_1	259	CE10	341	30	252	92	329	1.1e-33	0.695015
CYC.contig-100_130548_1	363	CE10	341	74	331	45	309	3e-13	0.774194
CYC.contig-100_131729_1	238	CE10	341	10	200	107	312	9.8e-16	0.601173
CYC.contig-100_132611_2	315	CE10	341	69	309	82	333	1.9e-66	0.73607
CYC.contig-100_13388_2	929	CE10	341	695	899	110	332	5.4e-10	0.651026
CYC.contig-100_13528_3	306	CE10	341	59	303	77	335	1.8e-55	0.756598
CYC.contig-100_138463_1	281	CE10	341	63	280	78	287	5.3e-32	0.612903
CYC.contig-100_1395_2	330	CE10	341	25	306	42	331	1.7e-57	0.847507
CYC.contig-100_1410_13	274	CE10	341	44	259	69	312	1.2e-34	0.71261
CYC.contig-100_1417_20	303	CE10	341	15	299	53	331	4.7e-34	0.815249
CYC.contig-100_147683_1	332	CE10	341	110	326	79	308	1.4e-16	0.671554
CYC.contig-100_14834_4	659	CE10	341	370	640	34	316	1.8e-22	0.826979
CYC.contig-100_1493_5	703	CE10	341	429	637	60	278	1.5e-07	0.639296
CYC.contig-100_149792_1	266	CE10	341	55	265	80	303	2.2e-19	0.653959
CYC.contig-100_15_99	360	CE10	341	7	259	70	331	1.4e-51	0.765396
CYC.contig-100_1501_17	711	CE10	341	440	689	52	310	6.5e-19	0.756598
CYC.contig-100_1505_25	291	CE10	341	54	282	81	330	1.3e-33	0.730205
CYC.contig-100_15114_4	704	CE10	341	441	688	66	317	1.2e-21	0.73607
CYC.contig-100_1518_12	846	CE10	341	575	816	66	316	1.6e-18	0.733138
CYC.contig-100_151965_2	299	CE10	341	17	255	70	316	4.8e-42	0.721408
CYC.contig-100_1586_21	312	CE10	341	78	305	94	334	2.7e-46	0.703812
CYC.contig-100_15932_1	643	CE10	341	76	318	60	316	3.8e-38	0.750733
CYC.contig-100_16132_3	368	CE10	341	188	361	102	327	2.5e-09	0.659824
CYC.contig-100_1642_11	706	CE10	341	444	640	72	278	3.4e-07	0.604106
CYC.contig-100_166186_1	266	CE10	341	39	265	57	277	3e-48	0.645161
CYC.contig-100_16915_3	341	CE10	341	63	309	78	310	2.5e-39	0.680352
CYC.contig-100_176060_1	269	CE10	341	25	255	62	301	3.3e-39	0.70088
CYC.contig-100_17718_4	309	CE10	341	35	242	75	284	6.9e-25	0.612903
CYC.contig-100_179757_2	239	CE10	341	21	238	83	311	6.5e-21	0.668622
CYC.contig-100_181265_1	286	CE10	341	32	280	72	310	6.9e-63	0.697947
CYC.contig-100_182167_1	261	CE10	341	2	238	100	331	3e-31	0.677419
CYC.contig-100_18339_4	281	CE10	341	35	274	66	300	1.3e-34	0.686217
CYC.contig-100_18762_3	356	CE10	341	81	334	74	335	1.8e-21	0.765396
CYC.contig-100_188926_1	278	CE10	341	52	275	65	285	1.8e-22	0.645161
CYC.contig-100_19344_2	274	CE10	341	45	252	78	309	1.5e-29	0.677419
CYC.contig-100_19388_1	293	CE10	341	63	268	81	314	3.1e-25	0.683284
CYC.contig-100_194213_1	272	CE10	341	31	256	84	317	2.7e-61	0.683284
CYC.contig-100_1952_8	300	CE10	341	6	267	45	310	2.5e-46	0.777126
CYC.contig-100_196909_1	270	CE10	341	13	240	80	316	6.4e-16	0.692082
CYC.contig-100_19926_3	217	CE10	341	5	214	124	337	2.7e-22	0.624633
CYC.contig-100_20265_2	259	CE10	341	37	221	70	285	4.2e-18	0.630499
CYC.contig-100_2029_6	286	CE10	341	54	279	83	330	3.5e-26	0.72434
CYC.contig-100_203_19	252	CE10	341	15	244	79	324	7.4e-10	0.718475
CYC.contig-100_204985_1	260	CE10	341	51	248	79	293	4.8e-14	0.627566
CYC.contig-100_205329_1	262	CE10	341	21	231	81	310	6.8e-36	0.671554
CYC.contig-100_207_57	637	CE10	341	399	623	85	320	2.7e-21	0.68915
CYC.contig-100_21_125	348	CE10	341	76	332	76	316	1.6e-48	0.703812
CYC.contig-100_214350_1	241	CE10	341	3	236	95	338	7.8e-65	0.71261
CYC.contig-100_214393_1	253	CE10	341	26	232	103	325	6.1e-23	0.651026
CYC.contig-100_215809_1	252	CE10	341	19	240	81	312	2.5e-30	0.677419
CYC.contig-100_218873_1	249	CE10	341	35	249	74	289	5.2e-30	0.630499
CYC.contig-100_21895_1	509	CE10	341	82	336	76	334	1.7e-44	0.756598
CYC.contig-100_220002_1	221	CE10	341	1	210	113	332	3.5e-54	0.642229
CYC.contig-100_222637_1	246	CE10	341	15	239	81	316	7.4e-22	0.68915
CYC.contig-100_2275_12	339	CE10	341	61	324	66	317	1.2e-44	0.73607
CYC.contig-100_22833_1	247	CE10	341	1	238	85	332	2.3e-48	0.72434
CYC.contig-100_2285_2	315	CE10	341	84	312	87	336	8.4e-48	0.730205
CYC.contig-100_2295_14	322	CE10	341	82	317	81	333	1.5e-50	0.739003
CYC.contig-100_232804_1	239	CE10	341	32	239	78	300	1.5e-46	0.651026
CYC.contig-100_23438_3	307	CE10	341	55	304	73	336	1.7e-56	0.771261
CYC.contig-100_2362_7	308	CE10	341	53	304	76	333	2.1e-61	0.753666
CYC.contig-100_23659_1	932	CE10	341	655	894	74	321	6.9e-12	0.72434
CYC.contig-100_23990_1	775	CE10	341	492	708	81	311	4.4e-22	0.674487
CYC.contig-100_24206_3	329	CE10	341	54	313	70	329	3.1e-37	0.759531
CYC.contig-100_24356_3	296	CE10	341	43	264	69	303	7.8e-36	0.686217
CYC.contig-100_2462_8	297	CE10	341	61	276	81	313	5.9e-23	0.680352
CYC.contig-100_24653_3	300	CE10	341	54	276	80	312	1.3e-34	0.680352
CYC.contig-100_24945_1	337	CE10	341	66	294	95	330	3.9e-65	0.68915
CYC.contig-100_24956_2	323	CE10	341	59	316	68	331	1.1e-55	0.771261
CYC.contig-100_2535_15	894	CE10	341	664	860	113	322	5.4e-15	0.612903
CYC.contig-100_25495_2	376	CE10	341	106	347	72	316	2.1e-59	0.715543
CYC.contig-100_2577_10	381	CE10	341	45	358	56	309	1.1e-10	0.741935
CYC.contig-100_25891_1	577	CE10	341	30	302	51	328	4.4e-18	0.812317
CYC.contig-100_25891_1	577	CE10	341	325	570	80	334	3.3e-22	0.744868
CYC.contig-100_25919_1	475	CE10	341	212	453	67	321	3.9e-20	0.744868
CYC.contig-100_2651_17	357	CE10	341	121	334	93	310	8e-23	0.636364
CYC.contig-100_2651_6	599	CE10	341	166	341	103	329	6.1e-08	0.662757
CYC.contig-100_2660_7	298	CE10	341	29	291	64	332	1.7e-39	0.785924
CYC.contig-100_2664_17	318	CE10	341	84	311	78	326	2.3e-29	0.727273
CYC.contig-100_2712_2	836	CE10	341	569	804	72	316	1.3e-18	0.715543
CYC.contig-100_274350_1	212	CE10	341	11	210	120	337	1.4e-28	0.636364
CYC.contig-100_27625_2	325	CE10	341	58	321	65	338	1.2e-58	0.800587
CYC.contig-100_27703_2	759	CE10	341	521	737	81	310	5.3e-17	0.671554
CYC.contig-100_278_21	734	CE10	341	486	716	84	316	2.2e-19	0.680352
CYC.contig-100_28_10	343	CE10	341	55	340	69	335	2e-70	0.780059
CYC.contig-100_28_9	301	CE10	341	50	296	70	337	2.7e-55	0.782991
CYC.contig-100_2829_12	291	CE10	341	36	279	66	323	4.2e-31	0.753666
CYC.contig-100_28422_3	287	CE10	341	56	280	81	330	1.9e-34	0.730205
CYC.contig-100_284977_1	207	CE10	341	5	204	98	308	1.3e-26	0.615836
CYC.contig-100_28511_3	284	CE10	341	57	257	98	309	5.2e-17	0.618768
CYC.contig-100_28577_3	283	CE10	341	22	260	67	311	8.5e-51	0.715543
CYC.contig-100_288121_1	205	CE10	341	10	199	77	285	7.2e-23	0.609971
CYC.contig-100_2916_11	270	CE10	341	19	267	77	334	9.5e-33	0.753666
CYC.contig-100_29425_3	695	CE10	341	435	678	65	316	1.6e-19	0.73607
CYC.contig-100_2946_17	303	CE10	341	26	274	93	316	6.5e-36	0.653959
CYC.contig-100_296_21	707	CE10	341	475	702	89	331	8.5e-17	0.709677
CYC.contig-100_29846_1	274	CE10	341	49	252	81	309	2.4e-29	0.668622
CYC.contig-100_2998_10	477	CE10	341	84	344	83	330	5.6e-30	0.72434
CYC.contig-100_30027_4	423	CE10	341	173	419	80	333	1e-23	0.741935
CYC.contig-100_30468_1	338	CE10	341	80	334	80	334	1.4e-37	0.744868
CYC.contig-100_30594_2	299	CE10	341	44	280	68	310	7.3e-39	0.709677
CYC.contig-100_3107_9	308	CE10	341	32	250	73	313	9.9e-22	0.703812
CYC.contig-100_3170_2	308	CE10	341	46	306	70	338	8.6e-46	0.785924
CYC.contig-100_3173_9	296	CE10	341	32	271	65	311	5.3e-47	0.721408
CYC.contig-100_3175_16	705	CE10	341	433	639	62	278	5.9e-07	0.633431
CYC.contig-100_31789_4	319	CE10	341	35	306	56	335	7.2e-57	0.818182
CYC.contig-100_31796_4	408	CE10	341	180	386	91	310	3.2e-18	0.642229
CYC.contig-100_3192_1	543	CE10	341	298	539	93	334	2.4e-18	0.706745
CYC.contig-100_32456_2	711	CE10	341	446	689	55	309	8.3e-15	0.744868
CYC.contig-100_340_8	272	CE10	341	32	246	94	321	2e-28	0.665689
CYC.contig-100_34602_3	310	CE10	341	80	306	90	329	1.6e-24	0.70088
CYC.contig-100_35_10	685	CE10	341	417	666	56	315	1.2e-21	0.759531
CYC.contig-100_35_56	290	CE10	341	55	282	83	331	6.2e-33	0.727273
CYC.contig-100_360_16	707	CE10	341	447	640	73	278	1.9e-07	0.601173
CYC.contig-100_37369_1	719	CE10	341	431	669	66	300	6.1e-30	0.686217
CYC.contig-100_37556_2	392	CE10	341	127	390	78	337	6.6e-38	0.759531
CYC.contig-100_383_14	300	CE10	341	31	276	60	311	8e-47	0.73607
CYC.contig-100_3871_14	837	CE10	341	581	809	81	320	4.4e-18	0.70088
CYC.contig-100_396_43	294	CE10	341	41	285	65	329	8.1e-26	0.774194
CYC.contig-100_39633_2	325	CE10	341	22	306	39	330	4.3e-56	0.853372
CYC.contig-100_39987_1	274	CE10	341	55	253	76	284	1.3e-09	0.609971
CYC.contig-100_40481_2	316	CE10	341	85	287	93	304	1.7e-09	0.618768
CYC.contig-100_41543_2	289	CE10	341	55	274	81	326	2.6e-33	0.718475
CYC.contig-100_4268_3	306	CE10	341	30	295	69	334	3.3e-37	0.777126
CYC.contig-100_4448_4	657	CE10	341	408	654	78	336	2.2e-15	0.756598
CYC.contig-100_4462_4	361	CE10	341	55	267	71	287	3.5e-07	0.633431
CYC.contig-100_4552_5	316	CE10	341	14	292	33	316	1.3e-36	0.829912
CYC.contig-100_45645_3	312	CE10	341	43	303	65	332	1.2e-55	0.782991
CYC.contig-100_46103_1	461	CE10	341	191	443	56	316	7.8e-17	0.762463
CYC.contig-100_46168_1	339	CE10	341	74	326	72	329	3.9e-17	0.753666
CYC.contig-100_46168_2	330	CE10	341	76	312	77	321	5.2e-48	0.715543
CYC.contig-100_46571_1	523	CE10	341	276	501	81	316	1.8e-26	0.68915
CYC.contig-100_4666_4	869	CE10	341	650	857	123	330	1.7e-08	0.607038
CYC.contig-100_4699_1	709	CE10	341	468	688	77	310	2e-18	0.683284
CYC.contig-100_47071_2	311	CE10	341	16	282	81	328	1.1e-25	0.72434
CYC.contig-100_474_31	744	CE10	341	492	726	68	315	3.4e-17	0.72434
CYC.contig-100_506_3	326	CE10	341	22	291	46	314	7.3e-69	0.785924
CYC.contig-100_51_42	277	CE10	341	39	241	70	291	3.2e-08	0.648094
CYC.contig-100_5126_8	649	CE10	341	410	643	93	334	2.5e-21	0.706745
CYC.contig-100_5184_10	310	CE10	341	39	267	95	330	5.9e-66	0.68915
CYC.contig-100_5193_11	321	CE10	341	41	319	62	333	1.3e-52	0.794721
CYC.contig-100_52799_1	625	CE10	341	386	611	84	318	5.9e-26	0.686217
CYC.contig-100_53_4	697	CE10	341	432	679	63	315	5.9e-17	0.739003
CYC.contig-100_53774_3	302	CE10	341	76	299	94	333	9.4e-33	0.70088
CYC.contig-100_55081_2	313	CE10	341	47	289	68	317	5.4e-60	0.730205
CYC.contig-100_55086_2	297	CE10	341	37	268	76	320	4.2e-39	0.715543
CYC.contig-100_56194_1	548	CE10	341	290	540	66	333	2.8e-22	0.782991
CYC.contig-100_56194_1	548	CE10	341	3	253	53	318	3e-17	0.777126
CYC.contig-100_5641_9	734	CE10	341	486	716	84	316	7.9e-19	0.680352
CYC.contig-100_56747_2	312	CE10	341	33	298	52	322	5.5e-37	0.791789
CYC.contig-100_571_6	306	CE10	341	33	301	67	335	2.6e-47	0.785924
CYC.contig-100_572_43	691	CE10	341	436	673	71	316	5.5e-19	0.718475
CYC.contig-100_5757_4	358	CE10	341	89	317	95	330	1.6e-61	0.68915
CYC.contig-100_5802_6	623	CE10	341	381	608	86	319	3.8e-20	0.683284
CYC.contig-100_5814_2	657	CE10	341	375	636	33	316	1.8e-19	0.829912
CYC.contig-100_58399_1	309	CE10	341	56	286	76	316	5.8e-58	0.703812
CYC.contig-100_58649_4	303	CE10	341	27	300	51	333	3.6e-65	0.826979
CYC.contig-100_58845_2	263	CE10	341	35	239	86	312	2e-31	0.662757
CYC.contig-100_589_38	328	CE10	341	52	325	59	337	6.7e-60	0.815249
CYC.contig-100_58974_2	276	CE10	341	82	275	74	280	1.9e-37	0.604106
CYC.contig-100_60404_2	277	CE10	341	36	263	67	320	4e-32	0.741935
CYC.contig-100_606_21	580	CE10	341	75	332	9	227	1.7e-09	0.639296
CYC.contig-100_60626_2	311	CE10	341	26	302	47	333	7.8e-57	0.83871
CYC.contig-100_61338_1	313	CE10	341	60	307	78	336	7.1e-65	0.756598
CYC.contig-100_6155_11	358	CE10	341	89	344	77	310	5.6e-43	0.683284
CYC.contig-100_61604_2	305	CE10	341	25	300	57	335	9.1e-24	0.815249
CYC.contig-100_6276_5	689	CE10	341	416	671	54	315	5.1e-20	0.765396
CYC.contig-100_628_33	305	CE10	341	46	298	71	330	4.9e-60	0.759531
CYC.contig-100_6317_3	303	CE10	341	50	298	73	336	2e-27	0.771261
CYC.contig-100_640_16	307	CE10	341	25	300	57	335	7.9e-25	0.815249
CYC.contig-100_640_26	322	CE10	341	56	314	64	331	1.7e-62	0.782991
CYC.contig-100_65095_1	305	CE10	341	36	300	70	335	1e-24	0.777126
CYC.contig-100_65484_3	276	CE10	341	25	264	81	331	7.8e-66	0.733138
CYC.contig-100_6578_6	632	CE10	341	385	617	81	322	3.8e-28	0.706745
CYC.contig-100_67849_2	542	CE10	341	242	442	69	278	1.9e-06	0.612903
CYC.contig-100_6807_2	365	CE10	341	86	361	68	333	1.3e-59	0.777126
CYC.contig-100_68493_1	295	CE10	341	53	287	75	317	1.4e-60	0.709677
CYC.contig-100_68593_1	316	CE10	341	34	277	70	321	3.3e-41	0.73607
CYC.contig-100_691_17	315	CE10	341	42	302	60	327	3.3e-54	0.782991
CYC.contig-100_6920_5	677	CE10	341	428	671	78	331	2.8e-17	0.741935
CYC.contig-100_6921_5	657	CE10	341	409	651	75	333	7.6e-25	0.756598
CYC.contig-100_6936_6	358	CE10	341	89	317	95	330	3.6e-63	0.68915
CYC.contig-100_6975_6	267	CE10	341	31	254	94	333	3.4e-29	0.70088
CYC.contig-100_7_102	638	CE10	341	402	621	93	316	4.7e-22	0.653959
CYC.contig-100_7093_3	345	CE10	341	51	318	69	333	1.5e-38	0.774194
CYC.contig-100_720_23	360	CE10	341	80	338	67	336	2.1e-25	0.788856
CYC.contig-100_721_8	332	CE10	341	80	319	94	336	7.5e-52	0.709677
CYC.contig-100_72300_2	233	CE10	341	1	206	102	310	2.1e-31	0.609971
CYC.contig-100_7257_3	296	CE10	341	34	284	81	316	2.3e-08	0.68915
CYC.contig-100_72721_1	277	CE10	341	19	272	69	333	1.5e-36	0.774194
CYC.contig-100_72973_3	311	CE10	341	78	294	93	315	2e-15	0.651026
CYC.contig-100_7303_5	296	CE10	341	66	268	94	312	2.4e-30	0.639296
CYC.contig-100_73076_2	312	CE10	341	53	283	77	320	1.1e-37	0.71261
CYC.contig-100_74_27	729	CE10	341	468	707	60	309	1.2e-17	0.730205
CYC.contig-100_7445_8	726	CE10	341	486	705	82	311	6.6e-21	0.671554
CYC.contig-100_7447_3	677	CE10	341	426	671	76	331	4.6e-17	0.747801
CYC.contig-100_75640_2	225	CE10	341	2	218	98	332	2.1e-40	0.686217
CYC.contig-100_767_22	299	CE10	341	35	294	71	337	3.7e-66	0.780059
CYC.contig-100_76914_2	285	CE10	341	33	282	93	337	1e-51	0.715543
CYC.contig-100_770_34	284	CE10	341	25	256	81	315	9e-33	0.686217
CYC.contig-100_7789_6	661	CE10	341	412	635	85	319	9.7e-16	0.686217
CYC.contig-100_79633_1	312	CE10	341	43	289	62	316	3.5e-50	0.744868
CYC.contig-100_80191_1	372	CE10	341	136	349	85	309	1.3e-09	0.656891
CYC.contig-100_8077_5	318	CE10	341	94	314	93	334	1.5e-26	0.706745
CYC.contig-100_8133_3	298	CE10	341	79	295	88	335	6.2e-37	0.72434
CYC.contig-100_83809_1	299	CE10	341	17	256	70	317	1.7e-40	0.72434
CYC.contig-100_8430_4	661	CE10	341	399	658	64	337	2.1e-19	0.800587
CYC.contig-100_84809_2	311	CE10	341	64	297	84	325	6.2e-62	0.706745
CYC.contig-100_8559_4	331	CE10	341	94	325	83	330	3.7e-32	0.72434
CYC.contig-100_879_24	757	CE10	341	501	732	83	325	5.4e-17	0.709677
CYC.contig-100_8807_8	307	CE10	341	47	299	70	328	7.2e-62	0.756598
CYC.contig-100_89496_1	236	CE10	341	3	232	94	333	1.8e-64	0.70088
CYC.contig-100_90931_1	242	CE10	341	16	217	48	277	6.9e-32	0.671554
CYC.contig-100_9416_4	321	CE10	341	137	313	102	329	6.5e-12	0.665689
CYC.contig-100_945_10	301	CE10	341	31	279	70	321	2.7e-43	0.73607
CYC.contig-100_948_15	331	CE10	341	37	299	45	311	1.5e-42	0.780059
CYC.contig-100_9523_2	304	CE10	341	24	297	62	331	1.8e-34	0.788856
CYC.contig-100_958_9	302	CE10	341	64	299	83	335	3.9e-37	0.739003
CYC.contig-100_9640_5	335	CE10	341	104	319	84	316	5e-29	0.680352
CYC.contig-100_97538_1	223	CE10	341	6	217	123	334	3.9e-17	0.618768
CYC.contig-100_98103_1	255	CE10	341	24	236	69	309	2.7e-36	0.703812
CYC.contig-100_99343_2	272	CE10	341	26	252	80	323	5.7e-34	0.71261
CYC.contig-100_99348_3	249	CE10	341	16	217	82	316	7.8e-36	0.686217
AUR.contig-100_10484_5	466	CE11	271	6	300	1	270	2.4e-92	0.99262
AUR.contig-100_1076_9	463	CE11	271	3	225	1	222	1.2e-77	0.815498
AUR.contig-100_111468_1	283	CE11	271	6	273	4	270	7e-70	0.98155
AUR.contig-100_112204_1	185	CE11	271	5	185	2	186	7e-45	0.678967
AUR.contig-100_11360_4	306	CE11	271	3	270	1	268	2.3e-102	0.98524
AUR.contig-100_117237_1	203	CE11	271	7	189	1	183	2e-63	0.671587
AUR.contig-100_12108_2	452	CE11	271	7	275	1	270	3.7e-95	0.99262
AUR.contig-100_12511_4	301	CE11	271	1	272	1	270	5e-115	0.99262
AUR.contig-100_128_24	304	CE11	271	4	275	1	270	7.1e-117	0.99262
AUR.contig-100_131091_1	255	CE11	271	39	254	61	269	9.1e-60	0.767528
AUR.contig-100_13281_2	281	CE11	271	6	271	1	269	2.1e-99	0.98893
AUR.contig-100_140437_1	213	CE11	271	3	213	1	210	9.1e-69	0.771218
AUR.contig-100_14859_2	467	CE11	271	5	224	1	219	1.2e-73	0.804428
AUR.contig-100_14990_3	346	CE11	271	46	335	1	270	3.8e-38	0.99262
AUR.contig-100_15062_2	304	CE11	271	4	275	1	270	1.1e-114	0.99262
AUR.contig-100_152_10	461	CE11	271	4	224	1	221	2.3e-73	0.811808
AUR.contig-100_154005_1	227	CE11	271	10	226	62	269	1.3e-59	0.763838
AUR.contig-100_15507_3	271	CE11	271	2	265	2	270	6.1e-69	0.98893
AUR.contig-100_1730_9	333	CE11	271	27	295	1	269	2.9e-113	0.98893
AUR.contig-100_17454_3	306	CE11	271	5	231	1	226	2e-75	0.830258
AUR.contig-100_17500_3	383	CE11	271	84	369	1	270	1.1e-32	0.99262
AUR.contig-100_19507_3	462	CE11	271	4	224	1	220	1.6e-72	0.808118
AUR.contig-100_200139_1	188	CE11	271	3	188	66	252	6.7e-64	0.686347
AUR.contig-100_2167_12	467	CE11	271	3	224	1	221	8.1e-69	0.811808
AUR.contig-100_21789_2	294	CE11	271	11	279	1	269	1.7e-102	0.98893
AUR.contig-100_23515_3	301	CE11	271	3	293	1	267	1.2e-86	0.98155
AUR.contig-100_23643_2	465	CE11	271	5	223	1	218	6.2e-70	0.800738
AUR.contig-100_303_22	309	CE11	271	5	274	1	270	1.4e-104	0.99262
AUR.contig-100_30866_1	219	CE11	271	5	211	1	206	9.6e-69	0.756458
AUR.contig-100_32281_2	462	CE11	271	4	244	1	239	1.2e-72	0.878229
AUR.contig-100_36644_1	249	CE11	271	12	249	3	243	1.8e-67	0.885609
AUR.contig-100_38299_2	301	CE11	271	3	225	1	223	1.9e-71	0.819188
AUR.contig-100_44302_2	426	CE11	271	3	272	1	270	5.7e-87	0.99262
AUR.contig-100_44734_1	168	CE11	271	3	167	1	163	3.7e-53	0.597786
AUR.contig-100_47528_2	306	CE11	271	18	287	1	270	1.7e-107	0.99262
AUR.contig-100_50620_2	214	CE11	271	2	185	89	270	2.1e-76	0.667897
AUR.contig-100_52404_2	295	CE11	271	3	270	1	270	3.5e-108	0.99262
AUR.contig-100_5582_2	348	CE11	271	46	335	1	270	6.2e-34	0.99262
AUR.contig-100_58_49	344	CE11	271	46	332	2	269	2.6e-28	0.98524
AUR.contig-100_59220_2	272	CE11	271	3	267	2	269	6.9e-78	0.98524
AUR.contig-100_63343_2	221	CE11	271	2	168	106	270	4.1e-57	0.605166
AUR.contig-100_69710_2	259	CE11	271	2	234	36	270	3.4e-94	0.863469
AUR.contig-100_73_27	307	CE11	271	2	273	1	270	2.1e-107	0.99262
AUR.contig-100_791_9	342	CE11	271	45	332	1	269	1.8e-28	0.98893
AUR.contig-100_80730_1	193	CE11	271	5	193	1	188	2.5e-65	0.690037
AUR.contig-100_8143_5	307	CE11	271	6	300	2	270	1.8e-59	0.98893
AUR.contig-100_8179_2	290	CE11	271	8	277	5	269	7.8e-65	0.97417
AUR.contig-100_92483_1	330	CE11	271	1	174	61	233	2.6e-49	0.634686
AUR.contig-100_94255_1	317	CE11	271	51	317	2	246	1.6e-59	0.900369
AUR.contig-100_9926_2	461	CE11	271	3	296	1	269	1.5e-91	0.98893
CYC.contig-100_10600_6	488	CE11	271	29	246	1	217	1.1e-73	0.797048
CYC.contig-100_106736_2	195	CE11	271	4	195	1	191	1.5e-61	0.701107
CYC.contig-100_108801_2	208	CE11	271	9	208	1	200	7.3e-78	0.734317
CYC.contig-100_10941_7	284	CE11	271	3	274	1	270	1.1e-102	0.99262
CYC.contig-100_110125_2	208	CE11	271	9	208	1	200	2.8e-77	0.734317
CYC.contig-100_11194_4	302	CE11	271	3	271	1	270	5.1e-104	0.99262
CYC.contig-100_122746_1	272	CE11	271	1	242	32	270	2.5e-106	0.878229
CYC.contig-100_129271_1	308	CE11	271	3	272	1	270	4.1e-103	0.99262
CYC.contig-100_133243_2	270	CE11	271	2	263	2	270	4.8e-67	0.98893
CYC.contig-100_13346_6	431	CE11	271	7	276	1	269	1.4e-96	0.98893
CYC.contig-100_13416_3	467	CE11	271	3	221	1	219	4e-70	0.804428
CYC.contig-100_13426_4	307	CE11	271	9	281	2	270	1.8e-80	0.98893
CYC.contig-100_135186_1	271	CE11	271	4	271	1	268	3.8e-108	0.98524
CYC.contig-100_14036_4	465	CE11	271	5	237	2	233	1.6e-71	0.852399
CYC.contig-100_144004_1	338	CE11	271	1	212	11	221	2.8e-69	0.774908
CYC.contig-100_152017_2	203	CE11	271	6	203	4	200	5.2e-34	0.723247
CYC.contig-100_1564_4	462	CE11	271	4	229	1	225	8.7e-71	0.826568
CYC.contig-100_164426_1	192	CE11	271	4	192	1	187	3e-74	0.686347
CYC.contig-100_16862_3	461	CE11	271	3	232	1	229	1.2e-74	0.841328
CYC.contig-100_176830_1	263	CE11	271	1	235	39	270	1.8e-99	0.852399
CYC.contig-100_1988_4	463	CE11	271	4	226	1	222	1.3e-78	0.815498
CYC.contig-100_19915_2	342	CE11	271	48	333	3	270	1.4e-31	0.98524
CYC.contig-100_20276_3	306	CE11	271	4	270	2	268	9.8e-102	0.98155
CYC.contig-100_206231_1	215	CE11	271	1	179	92	270	2.2e-66	0.656827
CYC.contig-100_21309_3	337	CE11	271	43	327	2	269	1.9e-33	0.98524
CYC.contig-100_2226_3	310	CE11	271	4	273	1	270	2.6e-112	0.99262
CYC.contig-100_2239_14	465	CE11	271	5	237	2	233	4e-71	0.852399
CYC.contig-100_224357_1	220	CE11	271	5	220	1	224	1.4e-68	0.822878
CYC.contig-100_2331_11	290	CE11	271	6	271	4	268	8.5e-68	0.97417
CYC.contig-100_233286_1	238	CE11	271	2	201	70	270	6.5e-75	0.738007
CYC.contig-100_2369_9	308	CE11	271	4	277	1	270	1.7e-115	0.99262
CYC.contig-100_24758_4	168	CE11	271	4	166	1	163	1.8e-65	0.597786
CYC.contig-100_2557_19	278	CE11	271	3	269	1	270	8.8e-101	0.99262
CYC.contig-100_267658_1	216	CE11	271	1	216	15	229	1.6e-60	0.789668
CYC.contig-100_268_38	460	CE11	271	4	295	1	269	1.2e-87	0.98893
CYC.contig-100_2836_9	263	CE11	271	19	262	18	269	5.7e-12	0.926199
CYC.contig-100_2920_12	281	CE11	271	6	271	1	269	8.4e-99	0.98893
CYC.contig-100_29886_3	240	CE11	271	4	240	1	234	2e-102	0.859779
CYC.contig-100_30996_3	273	CE11	271	4	269	3	270	3.1e-76	0.98524
CYC.contig-100_322_39	464	CE11	271	5	224	1	219	2.1e-72	0.804428
CYC.contig-100_322889_1	189	CE11	271	1	188	32	215	8.8e-73	0.675277
CYC.contig-100_33334_3	304	CE11	271	3	294	1	269	6.7e-83	0.98893
CYC.contig-100_3386_1	463	CE11	271	4	226	1	222	2e-77	0.815498
CYC.contig-100_3555_10	295	CE11	271	3	270	1	270	5.6e-108	0.99262
CYC.contig-100_364_21	465	CE11	271	5	224	1	219	1.9e-71	0.804428
CYC.contig-100_36588_3	305	CE11	271	4	276	1	270	2.4e-113	0.99262
CYC.contig-100_38643_1	328	CE11	271	7	278	1	270	1.2e-101	0.99262
CYC.contig-100_39_71	305	CE11	271	10	283	1	270	1.1e-104	0.99262
CYC.contig-100_4115_2	349	CE11	271	46	335	1	270	1.6e-33	0.99262
CYC.contig-100_424_22	279	CE11	271	4	270	1	270	9.2e-97	0.99262
CYC.contig-100_42769_3	295	CE11	271	3	270	1	270	3.9e-104	0.99262
CYC.contig-100_4535_4	463	CE11	271	4	222	1	218	2.7e-79	0.800738
CYC.contig-100_4587_14	175	CE11	271	3	174	1	170	7.9e-54	0.623616
CYC.contig-100_46077_3	293	CE11	271	5	231	1	226	2e-71	0.830258
CYC.contig-100_48500_2	429	CE11	271	4	273	1	270	2.9e-94	0.99262
CYC.contig-100_48902_1	167	CE11	271	3	167	1	166	7.2e-57	0.608856
CYC.contig-100_5_274	332	CE11	271	34	305	1	270	5.4e-108	0.99262
CYC.contig-100_50632_1	304	CE11	271	4	276	1	270	1.1e-121	0.99262
CYC.contig-100_51217_3	305	CE11	271	4	220	1	216	7.7e-73	0.793358
CYC.contig-100_5407_3	431	CE11	271	6	276	1	270	4.6e-96	0.99262
CYC.contig-100_6384_8	462	CE11	271	4	224	1	220	1.6e-72	0.808118
CYC.contig-100_66855_2	467	CE11	271	6	230	1	224	3.4e-73	0.822878
CYC.contig-100_6985_6	462	CE11	271	4	297	1	270	1.5e-90	0.99262
CYC.contig-100_7108_9	202	CE11	271	4	202	1	197	3e-80	0.723247
CYC.contig-100_734_5	316	CE11	271	3	224	1	221	3.6e-72	0.811808
CYC.contig-100_76896_3	266	CE11	271	6	260	4	267	2.8e-14	0.97048
CYC.contig-100_7894_8	304	CE11	271	3	271	1	270	9.5e-105	0.99262
CYC.contig-100_87432_2	193	CE11	271	2	193	1	191	2.3e-67	0.701107
CYC.contig-100_92511_2	222	CE11	271	1	208	73	266	7.9e-27	0.712177
CYC.contig-100_932_33	462	CE11	271	4	224	1	220	2.7e-73	0.808118
CYC.contig-100_94_77	304	CE11	271	4	275	1	270	7.1e-117	0.99262
CYC.contig-100_980_33	349	CE11	271	46	335	1	270	1.3e-33	0.99262
AUR.contig-100_101953_1	273	CE12	210	24	227	1	209	7.2e-72	0.990476
AUR.contig-100_10796_4	215	CE12	210	3	176	1	155	1.6e-09	0.733333
AUR.contig-100_111659_1	259	CE12	210	26	254	1	210	4e-70	0.995238
AUR.contig-100_117250_1	210	CE12	210	5	173	1	159	2e-10	0.752381
AUR.contig-100_140216_2	204	CE12	210	6	186	1	168	2.4e-14	0.795238
AUR.contig-100_1407_8	218	CE12	210	3	209	1	208	3e-69	0.985714
AUR.contig-100_154352_1	226	CE12	210	83	226	1	141	1.2e-31	0.666667
AUR.contig-100_169_21	244	CE12	210	7	216	1	210	1.3e-66	0.995238
AUR.contig-100_195554_1	184	CE12	210	4	181	2	180	1e-57	0.847619
AUR.contig-100_1969_14	586	CE12	210	193	392	65	209	7.3e-10	0.685714
AUR.contig-100_197563_1	172	CE12	210	23	162	1	133	5e-43	0.628571
AUR.contig-100_257130_1	156	CE12	210	6	156	1	154	2.1e-48	0.728571
AUR.contig-100_2604_7	248	CE12	210	72	232	57	208	9.9e-07	0.719048
AUR.contig-100_26590_2	207	CE12	210	46	179	40	168	6.5e-08	0.609524
AUR.contig-100_28693_1	213	CE12	210	1	202	8	210	2.6e-68	0.961905
AUR.contig-100_34081_2	240	CE12	210	3	230	1	208	5.7e-10	0.985714
AUR.contig-100_3475_4	714	CE12	210	483	698	2	210	4.1e-58	0.990476
AUR.contig-100_3475_6	431	CE12	210	180	385	1	210	1.6e-70	0.995238
AUR.contig-100_3493_11	441	CE12	210	185	391	2	156	6.5e-16	0.733333
AUR.contig-100_38263_2	237	CE12	210	26	225	2	206	5.8e-19	0.971429
AUR.contig-100_529_13	421	CE12	210	260	408	41	210	1.4e-07	0.804762
AUR.contig-100_5598_1	204	CE12	210	3	155	1	159	5.2e-16	0.752381
AUR.contig-100_6117_4	245	CE12	210	5	188	2	157	6.4e-13	0.738095
AUR.contig-100_61930_1	305	CE12	210	2	267	5	155	3.3e-08	0.714286
AUR.contig-100_77265_1	313	CE12	210	62	274	2	160	1.5e-12	0.752381
AUR.contig-100_9255_1	211	CE12	210	6	178	1	163	3.3e-10	0.771429
AUR.contig-100_97911_1	237	CE12	210	13	197	2	156	3.3e-07	0.733333
CYC.contig-100_11_181	242	CE12	210	61	224	56	210	1.3e-06	0.733333
CYC.contig-100_11053_1	471	CE12	210	305	464	35	208	5.9e-07	0.82381
CYC.contig-100_112961_2	218	CE12	210	3	210	1	209	1.6e-64	0.990476
CYC.contig-100_114438_2	278	CE12	210	54	259	2	207	3.2e-72	0.97619
CYC.contig-100_11960_5	267	CE12	210	42	246	1	208	1.6e-75	0.985714
CYC.contig-100_12514_3	200	CE12	210	5	170	3	161	3.9e-06	0.752381
CYC.contig-100_1323_4	355	CE12	210	166	323	1	163	5.5e-10	0.771429
CYC.contig-100_13572_3	430	CE12	210	34	246	2	210	1.6e-08	0.990476
CYC.contig-100_14423_3	219	CE12	210	4	208	2	207	9.7e-68	0.97619
CYC.contig-100_15724_3	554	CE12	210	25	233	1	210	4e-70	0.995238
CYC.contig-100_160501_1	225	CE12	210	27	187	2	160	8.6e-08	0.752381
CYC.contig-100_16540_4	245	CE12	210	5	188	2	157	6.9e-13	0.738095
CYC.contig-100_188_12	413	CE12	210	164	367	1	209	1.3e-69	0.990476
CYC.contig-100_188424_2	244	CE12	210	50	233	23	208	8.2e-07	0.880952
CYC.contig-100_189201_1	273	CE12	210	68	258	35	208	1.1e-49	0.82381
CYC.contig-100_194075_1	272	CE12	210	94	248	2	161	3.5e-12	0.757143
CYC.contig-100_2128_11	193	CE12	210	3	150	2	158	9.8e-10	0.742857
CYC.contig-100_21648_2	410	CE12	210	29	226	3	210	2.7e-10	0.985714
CYC.contig-100_222_8	462	CE12	210	314	443	65	209	3.2e-07	0.685714
CYC.contig-100_231231_1	238	CE12	210	7	196	1	206	5e-13	0.97619
CYC.contig-100_234062_1	238	CE12	210	9	237	22	153	5.2e-09	0.62381
CYC.contig-100_249784_1	215	CE12	210	5	190	4	155	2.9e-12	0.719048
CYC.contig-100_264_39	297	CE12	210	59	278	2	209	1.3e-62	0.985714
CYC.contig-100_266604_2	172	CE12	210	10	165	2	151	1.3e-06	0.709524
CYC.contig-100_2725_12	425	CE12	210	174	379	1	210	1.7e-75	0.995238
CYC.contig-100_33211_3	547	CE12	210	310	456	17	159	8.3e-13	0.67619
CYC.contig-100_33527_2	248	CE12	210	53	197	64	210	1.6e-11	0.695238
CYC.contig-100_347329_2	157	CE12	210	3	156	1	156	7.3e-51	0.738095
CYC.contig-100_40_42	232	CE12	210	8	192	2	156	3.1e-07	0.733333
CYC.contig-100_415_15	240	CE12	210	28	225	1	208	3.8e-72	0.985714
CYC.contig-100_415072_1	158	CE12	210	1	158	7	141	1.9e-27	0.638095
CYC.contig-100_415169_1	158	CE12	210	1	158	7	141	3.8e-28	0.638095
CYC.contig-100_44025_2	518	CE12	210	94	313	2	210	3.4e-54	0.990476
CYC.contig-100_44025_2	518	CE12	210	345	518	2	154	9.9e-52	0.72381
CYC.contig-100_45530_1	576	CE12	210	26	257	1	210	1e-78	0.995238
CYC.contig-100_4815_8	218	CE12	210	3	209	1	208	3e-69	0.985714
CYC.contig-100_4887_8	470	CE12	210	304	463	35	208	2.9e-06	0.82381
CYC.contig-100_488973_1	140	CE12	210	2	139	36	174	6.8e-47	0.657143
CYC.contig-100_518_21	796	CE12	210	27	248	2	210	2.7e-68	0.990476
CYC.contig-100_51896_2	229	CE12	210	4	189	2	156	1.9e-10	0.733333
CYC.contig-100_54148_2	241	CE12	210	4	189	1	156	5.5e-15	0.738095
CYC.contig-100_55042_1	206	CE12	210	34	206	2	152	2.6e-09	0.714286
CYC.contig-100_564_5	263	CE12	210	27	247	2	209	4.1e-65	0.985714
CYC.contig-100_56599_2	231	CE12	210	22	217	1	209	5.7e-61	0.990476
CYC.contig-100_585_27	209	CE12	210	19	175	2	158	8.3e-12	0.742857
CYC.contig-100_59259_2	229	CE12	210	23	198	2	166	2.2e-08	0.780952
CYC.contig-100_5952_9	451	CE12	210	27	197	1	160	1.9e-07	0.757143
CYC.contig-100_68445_1	319	CE12	210	72	226	2	156	1.6e-14	0.733333
CYC.contig-100_8156_7	232	CE12	210	3	228	2	209	3.4e-08	0.985714
CYC.contig-100_8652_3	938	CE12	210	45	240	1	209	1.9e-16	0.990476
CYC.contig-100_89279_1	206	CE12	210	34	206	2	152	6.9e-09	0.714286
CYC.contig-100_90_94	204	CE12	210	25	166	23	160	3.9e-08	0.652381
CYC.contig-100_90418_2	203	CE12	210	23	187	33	205	8.2e-08	0.819048
AUR.contig-100_101685_1	137	CE14	124	28	120	9	115	6.1e-06	0.854839
AUR.contig-100_102517_1	278	CE14	124	38	149	1	116	2e-16	0.927419
AUR.contig-100_102754_1	281	CE14	124	8	113	1	117	2.8e-18	0.935484
AUR.contig-100_105104_1	300	CE14	124	77	233	2	114	2.8e-12	0.903226
AUR.contig-100_114234_2	188	CE14	124	70	179	1	122	9e-09	0.975806
AUR.contig-100_116260_2	143	CE14	124	9	105	2	84	1.3e-09	0.66129
AUR.contig-100_119814_1	272	CE14	124	13	121	2	124	3.4e-20	0.983871
AUR.contig-100_12089_3	248	CE14	124	19	134	1	124	2.1e-27	0.991935
AUR.contig-100_127220_1	174	CE14	124	8	120	1	117	5.2e-18	0.935484
AUR.contig-100_1285_11	296	CE14	124	4	137	1	124	3.9e-44	0.991935
AUR.contig-100_13334_3	234	CE14	124	4	109	1	117	1.8e-22	0.935484
AUR.contig-100_137_5	283	CE14	124	42	149	1	117	4.4e-10	0.935484
AUR.contig-100_139065_2	116	CE14	124	12	115	1	108	7.3e-27	0.862903
AUR.contig-100_14933_1	91	CE14	124	7	89	1	81	2.9e-17	0.645161
AUR.contig-100_15279_3	692	CE14	124	444	555	1	124	3.6e-24	0.991935
AUR.contig-100_15373_1	230	CE14	124	22	131	1	117	6.5e-21	0.935484
AUR.contig-100_1555_4	223	CE14	124	5	110	1	124	1.1e-20	0.991935
AUR.contig-100_15749_1	255	CE14	124	2	108	25	124	8.7e-30	0.798387
AUR.contig-100_160_42	251	CE14	124	6	103	1	123	5.4e-11	0.983871
AUR.contig-100_1649_13	227	CE14	124	5	114	1	117	2.5e-24	0.935484
AUR.contig-100_165967_2	176	CE14	124	66	158	1	81	2.8e-14	0.645161
AUR.contig-100_166405_1	214	CE14	124	41	150	1	122	9.8e-22	0.975806
AUR.contig-100_167392_1	213	CE14	124	5	115	1	124	1.5e-20	0.991935
AUR.contig-100_173958_1	73	CE14	124	4	73	1	75	2.9e-15	0.596774
AUR.contig-100_175625_1	153	CE14	124	4	87	1	85	1.1e-18	0.677419
AUR.contig-100_17719_3	271	CE14	124	18	136	3	103	1.5e-09	0.806452
AUR.contig-100_179560_1	202	CE14	124	1	105	27	124	1.1e-29	0.782258
AUR.contig-100_195067_1	186	CE14	124	25	141	1	122	1.8e-14	0.975806
AUR.contig-100_19734_3	347	CE14	124	93	202	1	122	5.3e-15	0.975806
AUR.contig-100_198875_2	161	CE14	124	11	123	1	117	6.5e-15	0.935484
AUR.contig-100_202569_1	181	CE14	124	6	115	2	124	3.9e-19	0.983871
AUR.contig-100_20960_2	257	CE14	124	22	129	1	116	1.4e-26	0.927419
AUR.contig-100_210263_1	115	CE14	124	22	110	3	105	6.9e-18	0.822581
AUR.contig-100_212949_2	102	CE14	124	10	87	1	81	1.6e-18	0.645161
AUR.contig-100_213674_1	144	CE14	124	4	108	1	117	2.3e-14	0.935484
AUR.contig-100_2168_13	555	CE14	124	41	195	1	117	2.4e-15	0.935484
AUR.contig-100_22419_2	281	CE14	124	20	171	1	117	1.1e-12	0.935484
AUR.contig-100_23017_1	222	CE14	124	4	114	1	124	3.5e-15	0.991935
AUR.contig-100_240524_2	121	CE14	124	4	113	1	124	1.5e-25	0.991935
AUR.contig-100_253100_1	127	CE14	124	7	97	2	86	6.4e-12	0.677419
AUR.contig-100_261053_2	86	CE14	124	7	81	1	77	1.5e-11	0.612903
AUR.contig-100_27380_1	331	CE14	124	52	207	2	114	2.8e-10	0.903226
AUR.contig-100_2769_14	140	CE14	124	16	126	1	116	1.2e-20	0.927419
AUR.contig-100_2779_8	248	CE14	124	56	157	1	123	2.7e-08	0.983871
AUR.contig-100_27793_2	269	CE14	124	20	137	1	123	2.6e-12	0.983871
AUR.contig-100_28041_1	188	CE14	124	6	102	1	122	9.9e-09	0.975806
AUR.contig-100_28430_4	205	CE14	124	1	94	18	116	4.1e-10	0.790323
AUR.contig-100_29557_2	253	CE14	124	24	126	1	115	7.9e-25	0.919355
AUR.contig-100_302455_1	137	CE14	124	65	137	2	77	1.2e-16	0.604839
AUR.contig-100_33127_1	661	CE14	124	381	536	2	113	2e-09	0.895161
AUR.contig-100_33150_1	647	CE14	124	382	537	2	113	1.9e-08	0.895161
AUR.contig-100_349094_1	121	CE14	124	33	113	1	81	4.8e-22	0.645161
AUR.contig-100_349299_1	121	CE14	124	1	81	28	117	5.6e-06	0.717742
AUR.contig-100_350002_1	120	CE14	124	4	103	14	117	3.4e-19	0.830645
AUR.contig-100_35577_1	321	CE14	124	58	166	2	124	5.1e-23	0.983871
AUR.contig-100_3595_7	226	CE14	124	5	109	1	124	4.8e-23	0.991935
AUR.contig-100_362841_1	117	CE14	124	3	104	11	115	1.5e-18	0.83871
AUR.contig-100_36800_3	207	CE14	124	17	81	48	124	7.1e-07	0.612903
AUR.contig-100_3865_7	231	CE14	124	8	117	1	117	1.1e-22	0.935484
AUR.contig-100_402765_1	106	CE14	124	1	89	11	108	3.9e-16	0.782258
AUR.contig-100_413_11	251	CE14	124	21	132	1	121	7.5e-26	0.967742
AUR.contig-100_41337_3	90	CE14	124	4	81	1	81	5.6e-23	0.645161
AUR.contig-100_42070_1	585	CE14	124	317	472	2	114	1e-10	0.903226
AUR.contig-100_423370_1	89	CE14	124	4	83	1	83	1.1e-19	0.66129
AUR.contig-100_4235_8	240	CE14	124	11	130	1	124	2.4e-31	0.991935
AUR.contig-100_4485_4	224	CE14	124	6	111	1	116	4.4e-22	0.927419
AUR.contig-100_5134_6	250	CE14	124	13	151	3	123	6.6e-12	0.967742
AUR.contig-100_51820_1	115	CE14	124	22	110	3	105	3e-18	0.822581
AUR.contig-100_52098_1	503	CE14	124	26	129	1	114	9.2e-11	0.91129
AUR.contig-100_5365_5	233	CE14	124	7	117	1	124	4.4e-16	0.991935
AUR.contig-100_54511_2	255	CE14	124	21	130	1	117	2.2e-21	0.935484
AUR.contig-100_58_30	202	CE14	124	4	104	1	124	2.2e-17	0.991935
AUR.contig-100_5869_2	270	CE14	124	18	145	1	106	1.7e-09	0.846774
AUR.contig-100_62932_2	137	CE14	124	4	115	1	122	2.3e-20	0.975806
AUR.contig-100_64191_1	213	CE14	124	4	109	1	124	7.6e-15	0.991935
AUR.contig-100_6470_1	241	CE14	124	12	123	1	121	3.9e-31	0.967742
AUR.contig-100_65381_1	314	CE14	124	33	188	2	113	1.4e-11	0.895161
AUR.contig-100_6569_8	260	CE14	124	25	132	1	117	2.1e-24	0.935484
AUR.contig-100_680_15	286	CE14	124	43	150	1	117	2.1e-10	0.935484
AUR.contig-100_7479_5	302	CE14	124	4	137	1	124	2e-43	0.991935
AUR.contig-100_78592_1	146	CE14	124	15	145	1	124	2.5e-42	0.991935
AUR.contig-100_791_19	290	CE14	124	43	150	1	117	1.2e-10	0.935484
AUR.contig-100_8364_3	215	CE14	124	7	84	2	83	5.4e-09	0.653226
AUR.contig-100_85109_1	239	CE14	124	6	118	1	117	2.4e-26	0.935484
AUR.contig-100_86624_1	244	CE14	124	12	120	1	116	7.7e-22	0.927419
AUR.contig-100_86888_1	279	CE14	124	18	128	1	122	2.2e-09	0.975806
AUR.contig-100_8835_3	245	CE14	124	9	121	1	116	4.4e-22	0.927419
AUR.contig-100_90399_1	326	CE14	124	19	128	1	122	1.8e-14	0.975806
AUR.contig-100_920_12	285	CE14	124	29	144	2	122	1.9e-07	0.967742
AUR.contig-100_92811_1	224	CE14	124	4	111	1	122	4.7e-19	0.975806
AUR.contig-100_94393_1	182	CE14	124	22	129	1	117	1.6e-26	0.935484
AUR.contig-100_9626_3	218	CE14	124	32	130	4	84	1.3e-11	0.645161
AUR.contig-100_97421_1	318	CE14	124	38	193	2	114	3.7e-11	0.903226
CYC.contig-100_0_116	472	CE14	124	177	285	4	122	4.6e-08	0.951613
CYC.contig-100_101_68	223	CE14	124	5	110	1	124	1.1e-20	0.991935
CYC.contig-100_101972_1	194	CE14	124	5	108	1	120	1e-20	0.959677
CYC.contig-100_10247_7	245	CE14	124	6	98	1	122	9.3e-11	0.975806
CYC.contig-100_1034_22	664	CE14	124	382	537	2	113	2e-08	0.895161
CYC.contig-100_105888_2	247	CE14	124	18	123	1	115	3.7e-24	0.919355
CYC.contig-100_1062_24	661	CE14	124	381	537	2	114	1.5e-09	0.903226
CYC.contig-100_11295_5	552	CE14	124	38	192	1	117	2.9e-18	0.935484
CYC.contig-100_11317_4	288	CE14	124	29	144	2	122	7.1e-12	0.967742
CYC.contig-100_113762_2	262	CE14	124	45	204	1	124	6.1e-19	0.991935
CYC.contig-100_115320_1	139	CE14	124	61	131	1	78	2.4e-07	0.620968
CYC.contig-100_118945_1	338	CE14	124	173	281	1	122	5.1e-15	0.975806
CYC.contig-100_11925_5	400	CE14	124	165	274	1	122	1.4e-13	0.975806
CYC.contig-100_122631_2	186	CE14	124	5	109	1	124	1.1e-21	0.991935
CYC.contig-100_1251_2	226	CE14	124	4	108	1	117	8.3e-15	0.935484
CYC.contig-100_127646_1	212	CE14	124	9	119	1	124	3.5e-11	0.991935
CYC.contig-100_13203_3	225	CE14	124	7	114	1	117	1.1e-17	0.935484
CYC.contig-100_132875_1	274	CE14	124	8	118	1	124	2.5e-19	0.991935
CYC.contig-100_13401_4	243	CE14	124	6	134	1	124	2e-18	0.991935
CYC.contig-100_1342_22	227	CE14	124	4	108	1	117	1.9e-13	0.935484
CYC.contig-100_1363_18	662	CE14	124	381	536	2	113	3.4e-10	0.895161
CYC.contig-100_137_54	299	CE14	124	73	188	1	124	7.5e-22	0.991935
CYC.contig-100_141284_1	277	CE14	124	30	141	1	122	5.8e-11	0.975806
CYC.contig-100_14208_4	257	CE14	124	24	131	1	117	1.5e-24	0.935484
CYC.contig-100_142620_2	237	CE14	124	6	103	1	123	2.6e-10	0.983871
CYC.contig-100_143520_2	192	CE14	124	8	116	2	124	1.9e-19	0.983871
CYC.contig-100_14383_4	264	CE14	124	61	149	2	95	4.5e-19	0.75
CYC.contig-100_14467_2	279	CE14	124	10	121	1	124	2.7e-18	0.991935
CYC.contig-100_152930_2	135	CE14	124	24	134	1	114	8.7e-12	0.91129
CYC.contig-100_152950_1	226	CE14	124	4	110	1	119	6.7e-16	0.951613
CYC.contig-100_15822_4	251	CE14	124	30	141	1	120	1.5e-24	0.959677
CYC.contig-100_16152_3	245	CE14	124	9	121	1	116	4.4e-22	0.927419
CYC.contig-100_165857_2	227	CE14	124	4	108	1	117	4.3e-13	0.935484
CYC.contig-100_16750_4	258	CE14	124	23	130	1	117	5.9e-26	0.935484
CYC.contig-100_171613_2	159	CE14	124	23	125	1	113	3.5e-06	0.903226
CYC.contig-100_17483_3	234	CE14	124	4	113	1	124	1.1e-24	0.991935
CYC.contig-100_176196_2	198	CE14	124	20	171	1	117	3.7e-13	0.935484
CYC.contig-100_17937_3	236	CE14	124	4	109	1	117	1.7e-22	0.935484
CYC.contig-100_18376_2	930	CE14	124	21	124	3	124	9.5e-13	0.975806
CYC.contig-100_187385_2	187	CE14	124	4	113	1	124	1.4e-25	0.991935
CYC.contig-100_191145_1	249	CE14	124	1	88	24	124	1.2e-11	0.806452
CYC.contig-100_194092_2	168	CE14	124	10	119	1	117	4.5e-23	0.935484
CYC.contig-100_195737_2	100	CE14	124	6	100	1	110	4.2e-16	0.879032
CYC.contig-100_21099_2	397	CE14	124	170	281	1	123	4e-13	0.983871
CYC.contig-100_2189_6	661	CE14	124	381	505	2	76	1.9e-08	0.596774
CYC.contig-100_226448_1	174	CE14	124	9	128	1	124	3.5e-32	0.991935
CYC.contig-100_22750_3	291	CE14	124	28	136	2	124	4.2e-23	0.983871
CYC.contig-100_229180_1	197	CE14	124	22	129	1	117	1.1e-26	0.935484
CYC.contig-100_229464_1	100	CE14	124	15	91	1	80	2.8e-14	0.637097
CYC.contig-100_241011_1	196	CE14	124	5	83	32	124	1.2e-06	0.741935
CYC.contig-100_2543_6	260	CE14	124	25	132	1	117	2.1e-24	0.935484
CYC.contig-100_2554_11	634	CE14	124	355	510	2	114	3.7e-10	0.903226
CYC.contig-100_264126_1	183	CE14	124	28	144	1	122	5.2e-13	0.975806
CYC.contig-100_26419_3	238	CE14	124	6	109	3	116	4e-20	0.91129
CYC.contig-100_266245_1	197	CE14	124	4	108	1	117	5.4e-21	0.935484
CYC.contig-100_268063_1	216	CE14	124	4	94	20	124	1.8e-12	0.83871
CYC.contig-100_269145_1	216	CE14	124	8	117	8	122	6.4e-07	0.919355
CYC.contig-100_270240_1	203	CE14	124	5	93	21	119	1.4e-09	0.790323
CYC.contig-100_27618_2	219	CE14	124	5	111	1	124	6.4e-17	0.991935
CYC.contig-100_279001_1	210	CE14	124	25	133	2	124	5.3e-20	0.983871
CYC.contig-100_282_40	225	CE14	124	7	109	2	120	7.2e-23	0.951613
CYC.contig-100_29385_1	383	CE14	124	24	127	1	114	5.7e-11	0.91129
CYC.contig-100_2985_4	285	CE14	124	29	144	2	122	8.7e-13	0.967742
CYC.contig-100_304681_1	197	CE14	124	2	86	31	117	2.7e-08	0.693548
CYC.contig-100_30717_2	245	CE14	124	9	120	1	115	1.9e-20	0.919355
CYC.contig-100_308345_1	195	CE14	124	55	165	1	124	7.9e-17	0.991935
CYC.contig-100_309868_1	195	CE14	124	2	101	6	117	1.1e-15	0.895161
CYC.contig-100_31658_1	686	CE14	124	438	549	1	124	3.6e-24	0.991935
CYC.contig-100_3175_8	223	CE14	124	5	114	1	124	4.7e-19	0.991935
CYC.contig-100_3181_9	283	CE14	124	42	149	1	117	1.1e-09	0.935484
CYC.contig-100_324307_1	126	CE14	124	8	112	1	117	2.8e-16	0.935484
CYC.contig-100_33642_3	256	CE14	124	7	110	2	117	9.8e-19	0.927419
CYC.contig-100_33923_2	227	CE14	124	4	108	1	117	2.4e-14	0.935484
CYC.contig-100_344181_1	118	CE14	124	15	117	1	114	4e-22	0.91129
CYC.contig-100_3475_5	664	CE14	124	382	537	2	113	2e-08	0.895161
CYC.contig-100_34937_1	262	CE14	124	8	112	1	117	1.2e-15	0.935484
CYC.contig-100_35070_2	227	CE14	124	11	116	2	119	3.7e-18	0.943548
CYC.contig-100_358465_1	175	CE14	124	1	109	26	124	8.8e-29	0.790323
CYC.contig-100_3624_6	224	CE14	124	6	112	1	117	4.7e-22	0.935484
CYC.contig-100_37029_1	190	CE14	124	5	110	1	117	1.8e-25	0.935484
CYC.contig-100_372965_1	170	CE14	124	16	119	2	117	9.4e-15	0.927419
CYC.contig-100_376158_1	91	CE14	124	6	82	1	81	2.6e-14	0.645161
CYC.contig-100_3833_8	635	CE14	124	356	509	3	113	1.3e-10	0.887097
CYC.contig-100_391071_1	164	CE14	124	2	78	32	117	3.7e-14	0.685484
CYC.contig-100_394_28	218	CE14	124	4	108	1	124	9.7e-12	0.991935
CYC.contig-100_3955_6	260	CE14	124	22	137	1	124	2.8e-22	0.991935
CYC.contig-100_396269_1	141	CE14	124	4	107	1	116	6e-13	0.927419
CYC.contig-100_39791_3	198	CE14	124	2	84	28	117	6.4e-07	0.717742
CYC.contig-100_40167_1	260	CE14	124	4	108	1	117	6.4e-15	0.935484
CYC.contig-100_40956_2	249	CE14	124	40	148	2	124	8.6e-22	0.983871
CYC.contig-100_413432_1	158	CE14	124	1	78	10	86	4.6e-08	0.612903
CYC.contig-100_41548_1	383	CE14	124	24	129	1	116	1.2e-11	0.927419
CYC.contig-100_41891_1	264	CE14	124	5	115	1	124	8e-22	0.991935
CYC.contig-100_4191_4	233	CE14	124	5	115	1	124	4.4e-19	0.991935
CYC.contig-100_4209_3	248	CE14	124	56	157	1	123	2.7e-08	0.983871
CYC.contig-100_4234_4	269	CE14	124	20	137	1	123	2.4e-12	0.983871
CYC.contig-100_4307_5	1889	CE14	124	23	125	1	113	2.6e-08	0.903226
CYC.contig-100_4352_9	245	CE14	124	9	121	1	116	3.2e-22	0.927419
CYC.contig-100_4380_3	227	CE14	124	4	108	1	117	8.3e-15	0.935484
CYC.contig-100_4412_1	218	CE14	124	3	110	5	124	3.4e-14	0.959677
CYC.contig-100_444396_1	150	CE14	124	1	81	25	117	1.7e-05	0.741935
CYC.contig-100_4619_1	889	CE14	124	77	189	3	116	3.1e-18	0.91129
CYC.contig-100_469981_1	124	CE14	124	5	115	1	124	5.2e-23	0.991935
CYC.contig-100_47254_2	414	CE14	124	107	216	1	122	1.2e-13	0.975806
CYC.contig-100_48599_4	176	CE14	124	4	109	1	124	4.7e-15	0.991935
CYC.contig-100_496_30	283	CE14	124	42	149	1	117	4.4e-10	0.935484
CYC.contig-100_499_4	228	CE14	124	6	115	1	117	3.5e-22	0.935484
CYC.contig-100_5_218	284	CE14	124	13	129	1	121	1.3e-06	0.967742
CYC.contig-100_504823_1	136	CE14	124	2	95	19	117	6.8e-09	0.790323
CYC.contig-100_50790_3	207	CE14	124	6	118	1	117	2.3e-20	0.935484
CYC.contig-100_5083_14	140	CE14	124	16	126	1	116	1.2e-20	0.927419
CYC.contig-100_51086_1	101	CE14	124	21	96	2	80	3.2e-14	0.629032
CYC.contig-100_51564_3	392	CE14	124	161	270	1	122	2.3e-11	0.975806
CYC.contig-100_5177_6	227	CE14	124	6	111	1	115	1.4e-18	0.919355
CYC.contig-100_525593_1	102	CE14	124	12	74	3	81	1.9e-07	0.629032
CYC.contig-100_5280_9	234	CE14	124	8	120	1	117	7.4e-14	0.935484
CYC.contig-100_528234_1	131	CE14	124	2	88	5	84	3.6e-15	0.637097
CYC.contig-100_52963_2	234	CE14	124	4	114	1	124	2.3e-23	0.991935
CYC.contig-100_534321_1	111	CE14	124	5	109	1	124	5.3e-24	0.991935
CYC.contig-100_548137_1	121	CE14	124	15	118	1	116	2.4e-18	0.927419
CYC.contig-100_554871_1	115	CE14	124	1	91	6	108	2.5e-11	0.822581
CYC.contig-100_55575_1	89	CE14	124	4	80	1	80	1.4e-18	0.637097
CYC.contig-100_557814_1	88	CE14	124	4	77	1	81	1.2e-13	0.645161
CYC.contig-100_570366_1	123	CE14	124	18	121	1	113	3.3e-24	0.903226
CYC.contig-100_573441_1	123	CE14	124	22	120	8	117	4.1e-14	0.879032
CYC.contig-100_575903_1	123	CE14	124	1	99	8	118	1.8e-09	0.887097
CYC.contig-100_58126_2	227	CE14	124	4	109	1	120	1.3e-12	0.959677
CYC.contig-100_602_4	283	CE14	124	28	144	1	122	1.2e-08	0.975806
CYC.contig-100_61938_1	155	CE14	124	5	109	1	124	7.6e-22	0.991935
CYC.contig-100_624311_1	76	CE14	124	5	75	1	76	4.9e-13	0.604839
CYC.contig-100_6316_2	633	CE14	124	355	509	2	113	4.7e-10	0.895161
CYC.contig-100_642855_1	112	CE14	124	4	68	48	124	4.6e-05	0.612903
CYC.contig-100_64384_2	309	CE14	124	29	186	1	114	1.1e-11	0.91129
CYC.contig-100_649919_1	90	CE14	124	8	87	1	81	4.3e-12	0.645161
CYC.contig-100_651753_1	110	CE14	124	1	97	17	124	1.6e-08	0.862903
CYC.contig-100_676285_1	100	CE14	124	15	91	1	80	2.8e-14	0.637097
CYC.contig-100_684825_1	99	CE14	124	20	98	1	75	3.8e-07	0.596774
CYC.contig-100_692204_1	105	CE14	124	1	85	29	118	3.4e-12	0.717742
CYC.contig-100_73044_2	494	CE14	124	3	131	27	117	8.5e-09	0.725806
CYC.contig-100_73844_2	324	CE14	124	24	159	1	117	1.8e-20	0.935484
CYC.contig-100_75_9	663	CE14	124	381	537	1	113	6.2e-12	0.903226
CYC.contig-100_77948_3	122	CE14	124	22	106	1	81	1.5e-27	0.645161
CYC.contig-100_787597_1	80	CE14	124	5	79	33	114	4.8e-08	0.653226
CYC.contig-100_79024_2	347	CE14	124	93	202	1	122	5.3e-15	0.975806
CYC.contig-100_793_25	229	CE14	124	5	116	1	120	6.4e-18	0.959677
CYC.contig-100_84431_2	278	CE14	124	9	118	1	124	1.2e-18	0.991935
CYC.contig-100_86006_1	204	CE14	124	1	83	28	124	5.8e-07	0.774194
CYC.contig-100_86557_2	229	CE14	124	5	110	1	120	2.1e-14	0.959677
CYC.contig-100_90033_1	173	CE14	124	6	130	2	105	1.8e-08	0.830645
CYC.contig-100_9472_3	222	CE14	124	5	108	1	116	2.3e-17	0.927419
CYC.contig-100_97562_1	449	CE14	124	161	307	1	124	1.6e-07	0.991935
CYC.contig-100_99951_1	421	CE14	124	41	193	3	117	1.2e-16	0.919355
AUR.contig-100_11044_3	412	CE15	269	36	411	1	268	2.4e-93	0.992565
AUR.contig-100_125597_1	258	CE15	269	13	255	56	268	9.5e-66	0.788104
AUR.contig-100_142011_1	238	CE15	269	82	230	99	261	9.7e-10	0.60223
AUR.contig-100_16042_1	351	CE15	269	28	349	6	267	1.6e-15	0.97026
AUR.contig-100_214058_1	178	CE15	269	3	177	62	224	1.2e-52	0.60223
AUR.contig-100_2422_11	583	CE15	269	102	263	97	267	1.5e-16	0.63197
AUR.contig-100_27929_1	335	CE15	269	1	331	35	266	2.1e-72	0.858736
AUR.contig-100_2954_5	708	CE15	269	245	400	99	268	7.7e-14	0.628253
AUR.contig-100_345_22	413	CE15	269	31	410	1	268	6.7e-89	0.992565
AUR.contig-100_3698_8	686	CE15	269	58	364	13	268	4.4e-20	0.947955
AUR.contig-100_37652_1	470	CE15	269	128	286	99	266	6.9e-18	0.620818
AUR.contig-100_3777_6	439	CE15	269	46	430	2	268	2.9e-85	0.988848
AUR.contig-100_40397_2	261	CE15	269	8	235	55	268	7.3e-67	0.791822
AUR.contig-100_52793_2	297	CE15	269	84	296	62	268	1.4e-14	0.765799
AUR.contig-100_5449_7	362	CE15	269	26	360	17	267	1.2e-73	0.929368
AUR.contig-100_828_2	841	CE15	269	492	821	4	267	7.8e-21	0.977695
AUR.contig-100_828_2	841	CE15	269	131	448	20	264	5.2e-31	0.907063
AUR.contig-100_85032_1	347	CE15	269	27	346	12	268	6.9e-27	0.951673
AUR.contig-100_88628_1	264	CE15	269	6	256	43	265	7.4e-81	0.825279
AUR.contig-100_90430_1	321	CE15	269	54	318	34	268	7.6e-85	0.869888
AUR.contig-100_91510_1	333	CE15	269	2	158	99	268	9.1e-15	0.628253
CYC.contig-100_10580_4	437	CE15	269	52	433	1	267	1.5e-83	0.988848
CYC.contig-100_11960_2	424	CE15	269	35	420	2	267	7.4e-96	0.98513
CYC.contig-100_136893_1	246	CE15	269	19	217	78	267	4.5e-61	0.702602
CYC.contig-100_1437_23	413	CE15	269	31	410	1	268	6.7e-89	0.992565
CYC.contig-100_14767_4	398	CE15	269	4	213	68	258	1.2e-50	0.70632
CYC.contig-100_14820_2	201	CE15	269	1	182	105	268	8.2e-52	0.605948
CYC.contig-100_15132_4	816	CE15	269	467	796	4	267	2.5e-20	0.977695
CYC.contig-100_15132_4	816	CE15	269	106	423	20	264	2.1e-30	0.907063
CYC.contig-100_15256_4	839	CE15	269	490	819	4	267	7.7e-21	0.977695
CYC.contig-100_15256_4	839	CE15	269	129	446	20	264	7.3e-31	0.907063
CYC.contig-100_15263_6	392	CE15	269	187	343	95	268	7.5e-10	0.643123
CYC.contig-100_153705_2	208	CE15	269	8	203	89	263	4.4e-60	0.64684
CYC.contig-100_16319_3	397	CE15	269	34	395	1	268	9.2e-96	0.992565
CYC.contig-100_191685_3	155	CE15	269	4	154	103	267	2.5e-09	0.609665
CYC.contig-100_194080_1	272	CE15	269	1	272	14	214	3.9e-52	0.743494
CYC.contig-100_194433_1	272	CE15	269	91	271	56	240	1.1e-16	0.684015
CYC.contig-100_20465_3	686	CE15	269	59	357	14	263	5.7e-20	0.925651
CYC.contig-100_21019_2	443	CE15	269	78	422	4	228	1.7e-61	0.832714
CYC.contig-100_216215_1	252	CE15	269	59	252	58	234	7.9e-62	0.654275
CYC.contig-100_23813_4	218	CE15	269	5	217	90	268	1.2e-67	0.66171
CYC.contig-100_24416_3	388	CE15	269	61	386	5	268	5.8e-18	0.977695
CYC.contig-100_253330_1	198	CE15	269	5	196	94	267	5.9e-63	0.643123
CYC.contig-100_279327_1	210	CE15	269	2	190	68	237	2.4e-59	0.628253
CYC.contig-100_2963_7	689	CE15	269	226	381	99	268	4.2e-12	0.628253
CYC.contig-100_30051_2	406	CE15	269	53	374	1	268	5e-81	0.992565
CYC.contig-100_324083_2	155	CE15	269	4	154	103	267	4.2e-09	0.609665
CYC.contig-100_33982_2	425	CE15	269	38	420	2	264	8.5e-84	0.973978
CYC.contig-100_36863_3	333	CE15	269	182	330	99	261	2.6e-10	0.60223
CYC.contig-100_3944_2	387	CE15	269	59	381	5	267	2.9e-20	0.973978
CYC.contig-100_4954_5	404	CE15	269	34	395	1	268	2.1e-90	0.992565
CYC.contig-100_52148_2	405	CE15	269	40	404	2	268	2.7e-88	0.988848
CYC.contig-100_52328_1	376	CE15	269	32	374	2	250	3.2e-85	0.921933
CYC.contig-100_65119_2	373	CE15	269	12	344	2	264	6.1e-65	0.973978
CYC.contig-100_65599_1	428	CE15	269	40	426	1	267	1e-90	0.988848
CYC.contig-100_6774_5	238	CE15	269	29	184	95	267	2.7e-12	0.639405
CYC.contig-100_7143_5	413	CE15	269	31	410	1	268	5.4e-89	0.992565
CYC.contig-100_8407_2	670	CE15	269	52	354	14	267	7.4e-13	0.94052
CYC.contig-100_8819_6	419	CE15	269	35	417	2	268	1.9e-95	0.988848
CYC.contig-100_898_12	414	CE15	269	59	379	2	268	4.2e-81	0.988848
CYC.contig-100_9083_1	697	CE15	269	204	363	98	266	8.2e-18	0.624535
CYC.contig-100_94964_2	357	CE15	269	7	356	16	268	9.2e-75	0.936803
CYC.contig-100_99130_1	341	CE15	269	2	337	28	266	2.3e-76	0.884758
AUR.contig-100_12500_3	338	CE16	267	90	330	30	265	8.2e-28	0.88015
AUR.contig-100_96_17	371	CE16	267	35	320	1	266	5e-21	0.992509
CYC.contig-100_2024_15	371	CE16	267	35	320	1	266	5e-21	0.992509
AUR.contig-100_114502_2	177	CE2	209	21	172	68	209	8.6e-31	0.674641
AUR.contig-100_201259_1	186	CE2	209	1	184	8	194	9.1e-43	0.889952
AUR.contig-100_20316_3	380	CE2	209	165	373	3	208	1.5e-27	0.980861
AUR.contig-100_37740_1	350	CE2	209	136	350	1	194	1.1e-42	0.923445
AUR.contig-100_70912_1	361	CE2	209	147	352	1	205	1.4e-61	0.976077
AUR.contig-100_71157_1	254	CE2	209	37	239	1	209	4.7e-54	0.995215
AUR.contig-100_74741_1	291	CE2	209	137	290	1	134	9.4e-31	0.636364
AUR.contig-100_75548_1	280	CE2	209	140	279	1	126	4e-33	0.598086
AUR.contig-100_90718_1	222	CE2	209	61	206	71	204	5.4e-07	0.636364
CYC.contig-100_10462_7	213	CE2	209	4	206	1	207	2.5e-06	0.985646
CYC.contig-100_10662_6	334	CE2	209	128	325	1	207	4.5e-49	0.985646
CYC.contig-100_14014_3	351	CE2	209	135	346	1	209	4.8e-43	0.995215
CYC.contig-100_1443_15	435	CE2	209	218	420	1	209	2e-52	0.995215
CYC.contig-100_159032_1	314	CE2	209	35	163	83	209	4.2e-09	0.602871
CYC.contig-100_1698_3	372	CE2	209	147	352	1	205	1.3e-67	0.976077
CYC.contig-100_193040_2	230	CE2	209	98	222	81	207	1.4e-06	0.602871
CYC.contig-100_194486_1	272	CE2	209	136	263	3	143	7.8e-09	0.669856
CYC.contig-100_19490_3	364	CE2	209	140	360	1	209	4.8e-49	0.995215
CYC.contig-100_293037_1	203	CE2	209	11	158	70	204	2.9e-07	0.641148
CYC.contig-100_307994_1	196	CE2	209	13	194	32	205	3.5e-08	0.827751
CYC.contig-100_335_44	262	CE2	209	60	234	3	208	5.3e-17	0.980861
CYC.contig-100_4559_8	351	CE2	209	135	346	1	209	2.5e-44	0.995215
CYC.contig-100_464664_1	123	CE2	209	1	122	38	172	5.7e-21	0.641148
CYC.contig-100_49582_1	349	CE2	209	160	343	2	184	4.3e-25	0.870813
CYC.contig-100_66978_1	465	CE2	209	227	419	16	205	9.2e-08	0.904306
CYC.contig-100_68154_2	361	CE2	209	130	355	1	208	7.5e-46	0.990431
CYC.contig-100_7756_1	443	CE2	209	27	212	2	209	1.3e-11	0.990431
CYC.contig-100_81225_2	365	CE2	209	148	350	1	209	6.3e-54	0.995215
CYC.contig-100_84232_1	357	CE2	209	28	190	1	170	4e-09	0.808612
CYC.contig-100_84233_1	357	CE2	209	28	189	1	169	1.4e-09	0.803828
AUR.contig-100_102441_1	149	CE3	194	8	136	72	188	1.2e-08	0.597938
AUR.contig-100_102880_2	202	CE3	194	31	201	21	177	7.3e-12	0.804124
AUR.contig-100_10634_2	659	CE3	194	62	196	55	192	4.1e-15	0.706186
AUR.contig-100_108250_2	130	CE3	194	5	124	72	189	3.9e-13	0.603093
AUR.contig-100_1148_1	230	CE3	194	59	204	54	187	1.4e-13	0.685567
AUR.contig-100_11965_1	692	CE3	194	23	212	2	194	9.2e-12	0.989691
AUR.contig-100_121907_2	178	CE3	194	23	163	55	188	2.1e-12	0.685567
AUR.contig-100_12301_3	227	CE3	194	78	224	53	192	3.3e-11	0.716495
AUR.contig-100_12301_4	227	CE3	194	77	221	53	189	2.5e-09	0.701031
AUR.contig-100_12301_5	213	CE3	194	73	210	51	192	3e-13	0.726804
AUR.contig-100_128_35	199	CE3	194	17	185	3	189	7.9e-11	0.958763
AUR.contig-100_131037_2	180	CE3	194	28	163	53	188	7.3e-07	0.695876
AUR.contig-100_1393_7	210	CE3	194	35	187	52	191	9.3e-13	0.716495
AUR.contig-100_14_59	200	CE3	194	36	190	50	192	1.1e-13	0.731959
AUR.contig-100_14075_2	499	CE3	194	363	489	66	186	5.9e-07	0.618557
AUR.contig-100_14421_1	552	CE3	194	314	540	2	188	7.5e-12	0.958763
AUR.contig-100_144957_1	231	CE3	194	81	217	61	188	7.2e-10	0.654639
AUR.contig-100_1483_5	230	CE3	194	93	229	53	194	8.9e-19	0.726804
AUR.contig-100_151_9	234	CE3	194	74	217	53	189	8e-12	0.701031
AUR.contig-100_151215_2	145	CE3	194	12	127	68	187	9.4e-06	0.613402
AUR.contig-100_15828_2	458	CE3	194	62	230	50	193	1.4e-07	0.737113
AUR.contig-100_159_14	221	CE3	194	83	219	53	193	6.9e-14	0.721649
AUR.contig-100_165_8	243	CE3	194	104	235	71	191	1.1e-06	0.618557
AUR.contig-100_17562_1	179	CE3	194	28	170	50	187	5.3e-06	0.706186
AUR.contig-100_17719_4	188	CE3	194	38	180	53	189	9.8e-13	0.701031
AUR.contig-100_18098_3	226	CE3	194	73	216	54	190	1e-11	0.701031
AUR.contig-100_1845_2	212	CE3	194	2	207	2	193	1.9e-07	0.984536
AUR.contig-100_1881_10	252	CE3	194	109	240	55	185	3.6e-09	0.670103
AUR.contig-100_18822_4	216	CE3	194	57	203	54	188	2.5e-09	0.690722
AUR.contig-100_1992_6	217	CE3	194	74	200	53	189	6.4e-12	0.701031
AUR.contig-100_20244_4	339	CE3	194	175	318	53	193	6.5e-15	0.721649
AUR.contig-100_20523_4	203	CE3	194	34	182	51	189	1.4e-12	0.71134
AUR.contig-100_20571_2	240	CE3	194	58	223	3	186	2.6e-12	0.943299
AUR.contig-100_21079_2	202	CE3	194	66	191	53	190	2e-10	0.706186
AUR.contig-100_216067_1	177	CE3	194	32	172	55	187	8.8e-10	0.680412
AUR.contig-100_2163_6	232	CE3	194	61	211	52	179	2.1e-11	0.654639
AUR.contig-100_22103_4	222	CE3	194	22	208	1	193	1.4e-14	0.989691
AUR.contig-100_22563_3	261	CE3	194	11	188	5	188	4.2e-06	0.943299
AUR.contig-100_236307_1	165	CE3	194	21	158	52	194	1.4e-15	0.731959
AUR.contig-100_24552_3	212	CE3	194	30	195	3	186	2.4e-12	0.943299
AUR.contig-100_257_2	256	CE3	194	97	238	49	185	2.3e-13	0.701031
AUR.contig-100_260760_1	138	CE3	194	14	122	4	121	1.9e-09	0.603093
AUR.contig-100_26145_2	234	CE3	194	75	218	53	189	9.1e-12	0.701031
AUR.contig-100_26706_3	184	CE3	194	4	173	1	188	9.4e-16	0.963918
AUR.contig-100_26932_4	570	CE3	194	150	305	49	189	2.9e-06	0.721649
AUR.contig-100_27347_2	276	CE3	194	141	266	68	187	5.6e-11	0.613402
AUR.contig-100_28_35	626	CE3	194	65	244	3	188	7.3e-08	0.953608
AUR.contig-100_2822_3	200	CE3	194	19	184	2	186	4.1e-17	0.948454
AUR.contig-100_2845_5	358	CE3	194	24	211	1	194	6.1e-16	0.994845
AUR.contig-100_2898_6	217	CE3	194	74	200	53	189	5.3e-12	0.701031
AUR.contig-100_29_81	466	CE3	194	310	450	53	189	8.4e-06	0.701031
AUR.contig-100_291524_1	141	CE3	194	9	123	65	186	1.8e-08	0.623711
AUR.contig-100_291577_1	141	CE3	194	9	123	65	186	2.3e-08	0.623711
AUR.contig-100_3007_4	1039	CE3	194	902	1021	63	192	1.2e-11	0.664948
AUR.contig-100_3158_6	311	CE3	194	149	303	52	189	5.5e-10	0.706186
AUR.contig-100_32327_2	220	CE3	194	59	212	53	189	1.5e-10	0.701031
AUR.contig-100_32809_2	331	CE3	194	191	321	58	189	6.5e-09	0.675258
AUR.contig-100_3494_3	264	CE3	194	127	252	66	184	6e-13	0.608247
AUR.contig-100_35671_2	202	CE3	194	38	193	52	189	3.3e-12	0.706186
AUR.contig-100_3585_4	230	CE3	194	97	222	68	194	2e-10	0.649485
AUR.contig-100_36147_1	159	CE3	194	50	151	4	123	3.6e-09	0.613402
AUR.contig-100_36175_2	266	CE3	194	95	251	49	186	3.6e-06	0.706186
AUR.contig-100_3959_4	216	CE3	194	33	207	20	192	2.9e-13	0.886598
AUR.contig-100_4012_5	279	CE3	194	143	268	67	186	4.4e-11	0.613402
AUR.contig-100_4073_7	198	CE3	194	6	194	5	193	1e-09	0.969072
AUR.contig-100_40815_2	490	CE3	194	355	485	56	188	3.3e-13	0.680412
AUR.contig-100_41452_2	188	CE3	194	7	183	4	193	1.4e-08	0.974227
AUR.contig-100_42800_2	220	CE3	194	82	208	51	189	8.1e-11	0.71134
AUR.contig-100_43234_2	239	CE3	194	84	226	55	188	1.3e-13	0.685567
AUR.contig-100_43686_1	374	CE3	194	176	363	4	194	6.3e-15	0.979381
AUR.contig-100_4546_5	205	CE3	194	54	198	53	188	3.4e-15	0.695876
AUR.contig-100_48_31	246	CE3	194	83	226	53	191	3.7e-11	0.71134
AUR.contig-100_49_30	221	CE3	194	45	207	37	189	6.1e-16	0.783505
AUR.contig-100_5106_2	234	CE3	194	75	217	53	188	4.1e-13	0.695876
AUR.contig-100_52904_1	396	CE3	194	58	243	1	189	5.9e-13	0.969072
AUR.contig-100_572_12	244	CE3	194	51	238	1	193	3e-14	0.989691
AUR.contig-100_587_19	195	CE3	194	47	177	58	187	8.6e-07	0.664948
AUR.contig-100_59868_2	168	CE3	194	34	159	69	188	7.5e-10	0.613402
AUR.contig-100_60640_2	295	CE3	194	175	289	69	187	5.7e-11	0.608247
AUR.contig-100_61173_2	281	CE3	194	111	265	54	193	5.7e-08	0.716495
AUR.contig-100_61866_1	381	CE3	194	57	204	55	194	1.8e-11	0.716495
AUR.contig-100_6220_5	247	CE3	194	50	243	2	194	4.3e-15	0.989691
AUR.contig-100_62389_1	152	CE3	194	16	128	1	126	4.5e-10	0.64433
AUR.contig-100_64613_2	164	CE3	194	12	158	53	189	1.8e-14	0.701031
AUR.contig-100_65293_2	247	CE3	194	68	228	53	193	2e-06	0.721649
AUR.contig-100_7091_5	228	CE3	194	57	220	36	187	7.5e-14	0.778351
AUR.contig-100_75172_1	245	CE3	194	47	225	2	182	4.1e-08	0.927835
AUR.contig-100_782_3	214	CE3	194	58	211	53	194	7.8e-12	0.726804
AUR.contig-100_78499_1	140	CE3	194	4	127	73	189	2.3e-08	0.597938
AUR.contig-100_835_19	492	CE3	194	363	488	65	194	9.1e-18	0.664948
AUR.contig-100_8766_1	692	CE3	194	23	212	2	194	9.8e-12	0.989691
AUR.contig-100_93_4	239	CE3	194	87	228	53	192	4.7e-15	0.716495
AUR.contig-100_940_13	242	CE3	194	82	233	39	191	8.5e-11	0.783505
AUR.contig-100_94962_1	216	CE3	194	77	213	52	192	9.1e-17	0.721649
AUR.contig-100_95918_1	322	CE3	194	178	320	49	188	2.9e-12	0.716495
CYC.contig-100_100721_1	218	CE3	194	78	212	52	193	4.5e-17	0.726804
CYC.contig-100_100721_2	138	CE3	194	4	112	76	193	3.3e-16	0.603093
CYC.contig-100_100748_1	221	CE3	194	18	213	17	193	3.5e-10	0.907216
CYC.contig-100_100987_2	233	CE3	194	76	212	52	192	2.5e-16	0.721649
CYC.contig-100_10744_7	257	CE3	194	68	249	5	189	4.2e-11	0.948454
CYC.contig-100_107567_1	129	CE3	194	4	112	76	193	4.4e-16	0.603093
CYC.contig-100_107567_2	232	CE3	194	34	215	5	193	2.2e-18	0.969072
CYC.contig-100_11_135	511	CE3	194	372	503	66	188	3e-09	0.628866
CYC.contig-100_110001_1	262	CE3	194	67	246	3	189	2.4e-10	0.958763
CYC.contig-100_110189_2	210	CE3	194	49	204	50	193	1.5e-12	0.737113
CYC.contig-100_11053_2	431	CE3	194	102	371	2	151	1e-11	0.768041
CYC.contig-100_113569_2	174	CE3	194	17	152	53	192	4.6e-19	0.716495
CYC.contig-100_118482_2	196	CE3	194	31	186	20	167	8.9e-12	0.757732
CYC.contig-100_12434_5	337	CE3	194	34	167	6	128	1.4e-07	0.628866
CYC.contig-100_126964_1	326	CE3	194	43	229	4	192	6.4e-08	0.969072
CYC.contig-100_127864_1	246	CE3	194	38	225	3	194	5.5e-19	0.984536
CYC.contig-100_128274_1	229	CE3	194	39	221	21	189	3.4e-13	0.865979
CYC.contig-100_131576_1	239	CE3	194	101	221	62	192	4.2e-12	0.670103
CYC.contig-100_1340_8	213	CE3	194	29	190	3	182	1.5e-11	0.92268
CYC.contig-100_137178_2	197	CE3	194	40	185	58	189	1.6e-07	0.675258
CYC.contig-100_1413_5	239	CE3	194	84	226	55	188	3.3e-13	0.685567
CYC.contig-100_14541_6	189	CE3	194	34	176	49	184	8.7e-17	0.695876
CYC.contig-100_145826_1	190	CE3	194	23	190	2	185	2e-07	0.943299
CYC.contig-100_147_46	211	CE3	194	23	204	2	190	2.9e-18	0.969072
CYC.contig-100_15152_4	214	CE3	194	45	175	1	128	5.4e-06	0.654639
CYC.contig-100_153925_2	134	CE3	194	2	134	4	120	1.3e-24	0.597938
CYC.contig-100_160896_2	162	CE3	194	23	143	3	129	1.1e-09	0.649485
CYC.contig-100_161_33	203	CE3	194	34	182	51	189	1.4e-12	0.71134
CYC.contig-100_161_5	267	CE3	194	133	250	69	187	3.7e-08	0.608247
CYC.contig-100_16147_3	243	CE3	194	104	235	71	191	1.1e-06	0.618557
CYC.contig-100_16211_1	903	CE3	194	38	241	1	192	3.3e-48	0.984536
CYC.contig-100_164186_1	233	CE3	194	42	219	1	189	2.7e-09	0.969072
CYC.contig-100_165165_1	296	CE3	194	32	193	1	129	3.3e-07	0.659794
CYC.contig-100_1653_17	788	CE3	194	550	776	2	188	1.6e-11	0.958763
CYC.contig-100_1671_3	303	CE3	194	148	290	66	193	3.7e-07	0.654639
CYC.contig-100_169031_2	214	CE3	194	73	212	54	183	1.5e-13	0.664948
CYC.contig-100_17024_4	219	CE3	194	53	211	33	187	3.7e-12	0.793814
CYC.contig-100_17097_1	239	CE3	194	97	237	49	184	3.5e-13	0.695876
CYC.contig-100_173030_1	194	CE3	194	65	181	66	192	3.7e-10	0.649485
CYC.contig-100_173443_2	252	CE3	194	62	244	1	191	8.2e-14	0.979381
CYC.contig-100_17647_2	212	CE3	194	26	195	3	190	4.1e-12	0.963918
CYC.contig-100_18310_2	493	CE3	194	255	481	2	188	1.2e-11	0.958763
CYC.contig-100_18311_3	219	CE3	194	37	195	3	179	7.5e-07	0.907216
CYC.contig-100_186493_1	261	CE3	194	83	248	29	184	3e-06	0.798969
CYC.contig-100_186679_1	261	CE3	194	83	248	29	184	2.1e-07	0.798969
CYC.contig-100_18955_2	431	CE3	194	111	268	46	185	5.1e-12	0.716495
CYC.contig-100_19041_3	405	CE3	194	207	379	1	176	3.3e-10	0.902062
CYC.contig-100_1930_4	362	CE3	194	10	195	1	193	6.9e-17	0.989691
CYC.contig-100_1952_9	629	CE3	194	67	247	3	188	8e-09	0.953608
CYC.contig-100_1972_10	221	CE3	194	45	207	37	189	6.1e-16	0.783505
CYC.contig-100_19974_4	318	CE3	194	26	195	3	194	1.8e-16	0.984536
CYC.contig-100_200_61	247	CE3	194	50	243	2	194	4.3e-15	0.989691
CYC.contig-100_2020_1	202	CE3	194	67	192	66	188	5.7e-10	0.628866
CYC.contig-100_205912_1	179	CE3	194	22	179	3	178	1.6e-10	0.902062
CYC.contig-100_219326_1	249	CE3	194	2	173	31	193	1.1e-34	0.835052
CYC.contig-100_219431_1	147	CE3	194	3	132	53	184	2.8e-06	0.675258
CYC.contig-100_22019_2	730	CE3	194	211	373	40	188	8e-09	0.762887
CYC.contig-100_222_7	388	CE3	194	246	377	69	194	1.6e-07	0.64433
CYC.contig-100_222965_1	196	CE3	194	63	191	53	194	5.8e-06	0.726804
CYC.contig-100_223710_2	157	CE3	194	2	145	58	193	6.6e-14	0.695876
CYC.contig-100_227097_1	214	CE3	194	48	196	52	189	8.1e-15	0.706186
CYC.contig-100_22907_3	963	CE3	194	826	952	66	188	2.7e-09	0.628866
CYC.contig-100_235_25	208	CE3	194	13	197	6	188	2.9e-06	0.938144
CYC.contig-100_23680_1	221	CE3	194	26	209	18	184	3.4e-13	0.85567
CYC.contig-100_238024_1	215	CE3	194	74	205	52	189	1.3e-11	0.706186
CYC.contig-100_24947_2	226	CE3	194	44	212	22	183	2.4e-17	0.829897
CYC.contig-100_249965_1	227	CE3	194	2	117	73	191	7e-12	0.608247
CYC.contig-100_251_18	233	CE3	194	78	218	55	188	1e-09	0.685567
CYC.contig-100_25328_2	245	CE3	194	7	142	4	128	1.4e-08	0.639175
CYC.contig-100_255434_2	154	CE3	194	12	140	69	188	8e-08	0.613402
CYC.contig-100_258_42	284	CE3	194	149	274	68	187	6e-11	0.613402
CYC.contig-100_26_93	192	CE3	194	35	186	52	192	5.9e-10	0.721649
CYC.contig-100_2605_13	198	CE3	194	6	175	1	189	3e-10	0.969072
CYC.contig-100_2631_8	615	CE3	194	451	594	53	193	2.4e-14	0.721649
CYC.contig-100_26366_2	203	CE3	194	15	185	3	185	4.7e-08	0.938144
CYC.contig-100_268549_1	215	CE3	194	50	204	5	163	4.2e-07	0.814433
CYC.contig-100_2743_7	695	CE3	194	13	198	1	189	1.6e-12	0.969072
CYC.contig-100_2755_14	307	CE3	194	146	299	53	189	3.8e-10	0.701031
CYC.contig-100_282349_1	208	CE3	194	3	172	5	188	1.2e-06	0.943299
CYC.contig-100_2842_4	217	CE3	194	74	203	72	194	2.7e-09	0.628866
CYC.contig-100_2869_13	252	CE3	194	109	240	55	185	3.3e-09	0.670103
CYC.contig-100_28825_1	395	CE3	194	245	364	68	185	9.4e-06	0.603093
CYC.contig-100_29107_1	704	CE3	194	35	177	53	189	1.3e-09	0.701031
CYC.contig-100_29115_1	153	CE3	194	7	133	54	186	1.8e-07	0.680412
CYC.contig-100_293377_1	202	CE3	194	8	190	4	186	1.5e-08	0.938144
CYC.contig-100_29413_1	256	CE3	194	118	242	69	185	4.5e-09	0.597938
CYC.contig-100_2984_8	216	CE3	194	33	207	20	192	2.9e-13	0.886598
CYC.contig-100_3021_3	506	CE3	194	222	351	49	181	3.3e-06	0.680412
CYC.contig-100_302682_1	198	CE3	194	17	145	3	121	1.5e-07	0.608247
CYC.contig-100_3127_6	222	CE3	194	31	209	21	185	1.9e-13	0.845361
CYC.contig-100_3127_7	1059	CE3	194	23	213	1	194	3e-15	0.994845
CYC.contig-100_31609_2	212	CE3	194	6	178	3	162	6.9e-08	0.819588
CYC.contig-100_31662_4	194	CE3	194	43	184	53	189	3.1e-14	0.701031
CYC.contig-100_325761_1	188	CE3	194	4	184	1	151	7.3e-21	0.773196
CYC.contig-100_326148_1	184	CE3	194	24	171	54	188	1.4e-06	0.690722
CYC.contig-100_32896_4	224	CE3	194	66	206	54	187	2.4e-11	0.685567
CYC.contig-100_329416_1	187	CE3	194	4	130	67	188	3e-07	0.623711
CYC.contig-100_3370_7	221	CE3	194	45	208	37	190	1.5e-14	0.78866
CYC.contig-100_33743_1	202	CE3	194	71	192	69	187	1e-07	0.608247
CYC.contig-100_3419_11	205	CE3	194	54	198	53	188	3.4e-15	0.695876
CYC.contig-100_342206_1	152	CE3	194	1	138	53	183	3.7e-13	0.670103
CYC.contig-100_345369_1	169	CE3	194	14	163	53	194	8e-17	0.726804
CYC.contig-100_3495_13	383	CE3	194	219	367	52	190	5.9e-10	0.71134
CYC.contig-100_3495_3	241	CE3	194	82	222	53	188	1.5e-17	0.695876
CYC.contig-100_356_9	472	CE3	194	156	277	67	184	6.6e-06	0.603093
CYC.contig-100_357394_1	176	CE3	194	8	129	68	194	5.6e-14	0.649485
CYC.contig-100_358253_1	176	CE3	194	35	166	52	189	9.7e-12	0.706186
CYC.contig-100_35853_3	195	CE3	194	38	189	54	192	4.1e-08	0.71134
CYC.contig-100_36371_2	211	CE3	194	57	195	52	188	3e-14	0.701031
CYC.contig-100_36840_2	366	CE3	194	66	236	53	192	2.3e-09	0.716495
CYC.contig-100_3710_4	451	CE3	194	62	231	53	191	9.3e-06	0.71134
CYC.contig-100_37828_1	295	CE3	194	158	283	71	188	2.1e-14	0.603093
CYC.contig-100_3885_8	213	CE3	194	56	209	53	194	3.5e-11	0.726804
CYC.contig-100_391_14	222	CE3	194	29	208	20	185	1.1e-17	0.850515
CYC.contig-100_391_15	688	CE3	194	22	210	1	192	3.9e-15	0.984536
CYC.contig-100_3943_2	454	CE3	194	246	442	16	189	1.6e-15	0.891753
CYC.contig-100_3943_2	454	CE3	194	46	226	29	189	3e-13	0.824742
CYC.contig-100_39443_2	522	CE3	194	255	398	49	192	7.1e-12	0.737113
CYC.contig-100_39556_1	760	CE3	194	26	223	1	194	1e-50	0.994845
CYC.contig-100_407644_1	160	CE3	194	12	159	53	182	8.7e-11	0.664948
CYC.contig-100_407835_1	160	CE3	194	12	159	53	182	1e-10	0.664948
CYC.contig-100_408196_1	160	CE3	194	27	159	52	188	2.6e-12	0.701031
CYC.contig-100_413_4	620	CE3	194	466	609	49	184	2.8e-14	0.695876
CYC.contig-100_429_3	234	CE3	194	74	216	53	188	1e-11	0.695876
CYC.contig-100_43_82	432	CE3	194	243	421	19	189	1.3e-06	0.876289
CYC.contig-100_43167_2	212	CE3	194	8	199	5	191	8.2e-11	0.958763
CYC.contig-100_43623_1	215	CE3	194	73	198	52	188	1.4e-10	0.701031
CYC.contig-100_437644_1	152	CE3	194	8	129	68	194	1.5e-15	0.649485
CYC.contig-100_45549_4	246	CE3	194	83	236	55	192	5e-08	0.706186
CYC.contig-100_475510_1	142	CE3	194	8	142	2	149	9.3e-11	0.757732
CYC.contig-100_47717_2	217	CE3	194	74	200	53	189	2.6e-11	0.701031
CYC.contig-100_48367_2	414	CE3	194	249	397	55	194	3.3e-10	0.716495
CYC.contig-100_48684_1	742	CE3	194	2	173	31	193	1.1e-32	0.835052
CYC.contig-100_487764_1	139	CE3	194	6	130	72	188	3.9e-10	0.597938
CYC.contig-100_4887_7	431	CE3	194	102	367	2	147	7.5e-11	0.747423
CYC.contig-100_49894_2	202	CE3	194	35	193	49	189	2.2e-10	0.721649
CYC.contig-100_499446_1	137	CE3	194	13	137	52	187	2.7e-06	0.695876
CYC.contig-100_50535_1	227	CE3	194	36	210	6	193	3.8e-17	0.963918
CYC.contig-100_50535_2	233	CE3	194	37	215	8	193	9.8e-13	0.953608
CYC.contig-100_506818_1	132	CE3	194	12	127	70	188	4e-14	0.608247
CYC.contig-100_51347_1	713	CE3	194	166	364	1	194	1.1e-51	0.994845
CYC.contig-100_514351_1	135	CE3	194	1	134	53	191	1.4e-15	0.71134
CYC.contig-100_5188_10	224	CE3	194	74	221	52	192	9.9e-12	0.721649
CYC.contig-100_5188_11	228	CE3	194	78	222	53	189	4.8e-10	0.701031
CYC.contig-100_5188_12	215	CE3	194	78	212	54	192	9.6e-14	0.71134
CYC.contig-100_5273_6	288	CE3	194	61	275	5	189	7e-09	0.948454
CYC.contig-100_528266_1	131	CE3	194	1	131	53	188	1.2e-13	0.695876
CYC.contig-100_52901_3	260	CE3	194	1	137	53	194	2.3e-15	0.726804
CYC.contig-100_53576_1	370	CE3	194	209	362	53	189	8.8e-10	0.701031
CYC.contig-100_53983_3	233	CE3	194	32	212	6	192	7.1e-14	0.958763
CYC.contig-100_543_39	200	CE3	194	16	176	4	182	2.6e-10	0.917526
CYC.contig-100_54692_3	182	CE3	194	30	165	53	188	2.3e-07	0.695876
CYC.contig-100_54726_1	152	CE3	194	18	142	70	188	3.4e-08	0.608247
CYC.contig-100_55_52	677	CE3	194	68	207	49	184	5.5e-07	0.695876
CYC.contig-100_5637_2	256	CE3	194	97	238	49	185	2.3e-13	0.701031
CYC.contig-100_57258_2	227	CE3	194	20	219	28	190	2.7e-11	0.835052
CYC.contig-100_5746_1	166	CE3	194	26	155	3	147	3.9e-09	0.742268
CYC.contig-100_58061_2	428	CE3	194	273	408	66	194	2.2e-08	0.659794
CYC.contig-100_582790_1	121	CE3	194	8	120	70	188	3.4e-14	0.608247
CYC.contig-100_608_25	244	CE3	194	51	238	1	193	3e-14	0.989691
CYC.contig-100_61022_2	218	CE3	194	5	202	4	186	2.7e-09	0.938144
CYC.contig-100_6220_7	151	CE3	194	12	137	75	194	7.8e-10	0.613402
CYC.contig-100_63_58	200	CE3	194	36	190	50	192	1.1e-13	0.731959
CYC.contig-100_6323_8	359	CE3	194	24	211	1	194	1.5e-15	0.994845
CYC.contig-100_64993_2	223	CE3	194	3	208	3	192	4.7e-13	0.974227
CYC.contig-100_64995_3	210	CE3	194	74	201	70	189	9.5e-11	0.613402
CYC.contig-100_66795_3	266	CE3	194	89	246	28	181	1.9e-12	0.78866
CYC.contig-100_668_11	227	CE3	194	77	224	52	192	1.8e-10	0.721649
CYC.contig-100_668_12	229	CE3	194	79	226	53	192	3.3e-12	0.716495
CYC.contig-100_668_13	213	CE3	194	73	210	51	192	7e-16	0.726804
CYC.contig-100_68073_2	191	CE3	194	17	163	29	145	2.3e-10	0.597938
CYC.contig-100_6859_1	256	CE3	194	55	252	7	192	8.6e-14	0.953608
CYC.contig-100_6930_5	212	CE3	194	2	207	2	193	1.9e-07	0.984536
CYC.contig-100_6936_5	223	CE3	194	44	204	53	193	2.2e-06	0.721649
CYC.contig-100_720_31	235	CE3	194	76	220	54	191	2.5e-13	0.706186
CYC.contig-100_74492_2	231	CE3	194	27	219	1	194	9.8e-44	0.994845
CYC.contig-100_74995_1	480	CE3	194	339	455	71	194	4.8e-07	0.634021
CYC.contig-100_7756_1	443	CE3	194	220	437	2	192	4.4e-15	0.979381
CYC.contig-100_79245_2	255	CE3	194	100	252	53	193	1.3e-15	0.721649
CYC.contig-100_7933_5	654	CE3	194	490	633	53	193	2.1e-13	0.721649
CYC.contig-100_8117_3	1221	CE3	194	33	232	2	194	2.6e-07	0.989691
CYC.contig-100_8287_5	239	CE3	194	42	234	3	194	2.2e-12	0.984536
CYC.contig-100_836_8	185	CE3	194	40	170	52	188	5.8e-13	0.701031
CYC.contig-100_84578_2	323	CE3	194	42	156	66	188	4.6e-07	0.628866
CYC.contig-100_878_2	236	CE3	194	77	225	48	184	1.4e-16	0.701031
CYC.contig-100_88765_2	355	CE3	194	206	338	1	133	3.3e-10	0.680412
CYC.contig-100_888_11	279	CE3	194	51	264	4	190	2e-09	0.958763
CYC.contig-100_898_4	411	CE3	194	208	402	4	188	3.4e-06	0.948454
CYC.contig-100_92510_2	182	CE3	194	30	166	53	189	1.8e-06	0.701031
CYC.contig-100_9253_2	233	CE3	194	35	220	1	194	1.3e-17	0.994845
CYC.contig-100_94_88	199	CE3	194	17	185	3	189	7.9e-11	0.958763
CYC.contig-100_94368_2	147	CE3	194	12	139	70	189	6.3e-12	0.613402
CYC.contig-100_945_29	198	CE3	194	6	194	5	193	1e-09	0.969072
CYC.contig-100_948_14	626	CE3	194	65	244	3	188	7.3e-08	0.953608
CYC.contig-100_95013_1	238	CE3	194	80	216	51	194	3.1e-17	0.737113
CYC.contig-100_95013_2	134	CE3	194	5	117	72	193	5.4e-14	0.623711
CYC.contig-100_9605_6	254	CE3	194	100	240	54	187	1.7e-13	0.685567
CYC.contig-100_966_3	244	CE3	194	51	238	1	193	4.1e-14	0.989691
CYC.contig-100_97532_2	160	CE3	194	9	149	66	192	9.5e-09	0.649485
CYC.contig-100_9762_8	216	CE3	194	1	204	1	189	9.6e-13	0.969072
CYC.contig-100_97870_3	158	CE3	194	15	150	50	187	6e-12	0.706186
CYC.contig-100_98_3	211	CE3	194	3	198	2	189	1.4e-10	0.963918
CYC.contig-100_98015_2	292	CE3	194	76	268	2	189	3.1e-08	0.963918
CYC.contig-100_98540_1	224	CE3	194	66	206	54	187	6e-12	0.685567
AUR.contig-100_1_259	269	CE4	130	84	214	6	127	1.8e-28	0.930769
AUR.contig-100_100_57	384	CE4	130	88	217	4	125	7.3e-22	0.930769
AUR.contig-100_102757_1	245	CE4	130	1	191	18	126	6.9e-22	0.830769
AUR.contig-100_1032_9	282	CE4	130	74	200	2	124	2.7e-34	0.938462
AUR.contig-100_103995_1	297	CE4	130	84	187	12	112	1.8e-09	0.769231
AUR.contig-100_1048_8	277	CE4	130	95	238	8	124	1.4e-28	0.892308
AUR.contig-100_104859_1	301	CE4	130	142	266	6	120	5.5e-24	0.876923
AUR.contig-100_106640_1	271	CE4	130	56	190	6	125	4e-18	0.915385
AUR.contig-100_107_35	304	CE4	130	2	173	9	127	8.7e-12	0.907692
AUR.contig-100_109499_2	178	CE4	130	30	138	21	125	2.3e-20	0.8
AUR.contig-100_110548_1	244	CE4	130	81	206	6	126	4.4e-35	0.923077
AUR.contig-100_110580_1	238	CE4	130	38	174	10	119	1.6e-23	0.838462
AUR.contig-100_11148_3	495	CE4	130	297	424	33	123	2.3e-06	0.692308
AUR.contig-100_111521_1	288	CE4	130	102	243	5	125	1.6e-21	0.923077
AUR.contig-100_1118_5	289	CE4	130	40	152	20	127	1.1e-22	0.823077
AUR.contig-100_113326_1	206	CE4	130	18	106	8	96	2.7e-17	0.676923
AUR.contig-100_11340_2	393	CE4	130	38	160	4	123	1.3e-32	0.915385
AUR.contig-100_113479_1	206	CE4	130	19	121	36	126	2.1e-07	0.692308
AUR.contig-100_116_1	238	CE4	130	46	167	5	124	4.1e-31	0.915385
AUR.contig-100_11825_4	295	CE4	130	4	173	11	127	2e-13	0.892308
AUR.contig-100_118367_1	158	CE4	130	28	134	6	116	1.6e-24	0.846154
AUR.contig-100_119_23	342	CE4	130	114	244	8	110	5.1e-14	0.784615
AUR.contig-100_11937_2	307	CE4	130	23	162	23	116	1.3e-10	0.715385
AUR.contig-100_11979_1	275	CE4	130	112	244	10	128	9.4e-27	0.907692
AUR.contig-100_1227_11	533	CE4	130	306	427	6	120	1.5e-17	0.876923
AUR.contig-100_123993_2	181	CE4	130	77	168	8	97	1.6e-15	0.684615
AUR.contig-100_1243_5	264	CE4	130	47	168	3	122	1.2e-32	0.915385
AUR.contig-100_126_20	299	CE4	130	15	168	18	122	3.4e-14	0.8
AUR.contig-100_1284_3	322	CE4	130	57	264	9	123	6e-19	0.876923
AUR.contig-100_128529_1	235	CE4	130	43	164	6	125	3.1e-34	0.915385
AUR.contig-100_134677_1	204	CE4	130	22	123	5	110	1.8e-27	0.807692
AUR.contig-100_136694_1	179	CE4	130	30	147	6	119	1.4e-18	0.869231
AUR.contig-100_138783_1	244	CE4	130	3	169	13	111	9.8e-21	0.753846
AUR.contig-100_1401_6	285	CE4	130	93	237	7	122	4.6e-26	0.884615
AUR.contig-100_14090_1	247	CE4	130	105	224	8	124	8.9e-33	0.892308
AUR.contig-100_1414_3	256	CE4	130	4	107	10	108	2.2e-17	0.753846
AUR.contig-100_14307_3	460	CE4	130	261	378	6	122	6e-19	0.892308
AUR.contig-100_144937_1	235	CE4	130	20	154	6	125	4.2e-17	0.915385
AUR.contig-100_146289_2	136	CE4	130	37	134	5	101	6.5e-19	0.738462
AUR.contig-100_14891_4	333	CE4	130	57	276	5	125	8.7e-23	0.923077
AUR.contig-100_152185_1	229	CE4	130	128	223	6	95	4.6e-12	0.684615
AUR.contig-100_154434_2	112	CE4	130	7	111	25	116	1e-13	0.7
AUR.contig-100_157713_1	223	CE4	130	63	192	5	125	1e-29	0.923077
AUR.contig-100_15871_2	313	CE4	130	76	184	25	126	8.2e-06	0.776923
AUR.contig-100_16035_2	413	CE4	130	39	165	3	126	2.3e-35	0.946154
AUR.contig-100_165821_1	215	CE4	130	24	150	8	125	1e-29	0.9
AUR.contig-100_1665_10	312	CE4	130	100	220	6	124	2e-26	0.907692
AUR.contig-100_16771_3	292	CE4	130	83	249	6	125	1.8e-24	0.915385
AUR.contig-100_16816_1	978	CE4	130	330	479	7	116	1.9e-14	0.838462
AUR.contig-100_171214_1	154	CE4	130	16	152	7	91	8.7e-11	0.646154
AUR.contig-100_17196_2	286	CE4	130	6	151	8	127	7.7e-23	0.915385
AUR.contig-100_1720_6	260	CE4	130	64	187	4	125	5.8e-34	0.930769
AUR.contig-100_174_17	306	CE4	130	85	180	25	121	2.3e-11	0.738462
AUR.contig-100_17438_2	320	CE4	130	108	230	6	124	1.8e-30	0.907692
AUR.contig-100_175821_1	135	CE4	130	35	132	5	105	4.6e-22	0.769231
AUR.contig-100_1770_14	185	CE4	130	2	118	16	125	8.6e-21	0.838462
AUR.contig-100_178510_1	171	CE4	130	8	155	6	127	4.6e-27	0.930769
AUR.contig-100_181098_1	202	CE4	130	64	189	5	107	1.5e-22	0.784615
AUR.contig-100_1858_13	292	CE4	130	29	139	21	127	2.2e-19	0.815385
AUR.contig-100_18778_2	208	CE4	130	6	165	10	125	1.8e-24	0.884615
AUR.contig-100_188043_1	178	CE4	130	38	173	7	114	2.6e-22	0.823077
AUR.contig-100_190711_1	194	CE4	130	19	139	5	92	6.6e-13	0.669231
AUR.contig-100_199670_1	187	CE4	130	74	180	4	108	1.3e-26	0.8
AUR.contig-100_206013_1	184	CE4	130	47	184	4	107	2.1e-17	0.792308
AUR.contig-100_20819_3	272	CE4	130	4	122	9	119	8.3e-17	0.846154
AUR.contig-100_2104_5	254	CE4	130	28	143	6	112	7.6e-19	0.815385
AUR.contig-100_2126_6	301	CE4	130	3	171	11	126	3.7e-13	0.884615
AUR.contig-100_21752_2	250	CE4	130	51	189	3	125	3.1e-34	0.938462
AUR.contig-100_218735_1	175	CE4	130	21	175	17	122	1.7e-13	0.807692
AUR.contig-100_224042_1	172	CE4	130	59	164	5	108	3.6e-27	0.792308
AUR.contig-100_224364_1	173	CE4	130	20	133	23	124	3.2e-07	0.776923
AUR.contig-100_226855_1	171	CE4	130	7	167	14	126	5.4e-16	0.861538
AUR.contig-100_228174_1	170	CE4	130	1	110	12	114	3.5e-24	0.784615
AUR.contig-100_2336_3	230	CE4	130	43	152	4	112	3.2e-27	0.830769
AUR.contig-100_235521_1	166	CE4	130	35	156	4	122	5.2e-31	0.907692
AUR.contig-100_2368_3	219	CE4	130	31	150	7	124	3.6e-33	0.9
AUR.contig-100_236914_1	165	CE4	130	9	97	45	125	2.6e-17	0.615385
[truncated: 19,348 more rows]

## Sheet: Table S3
Sequence	Subfamily	Domain	Phylum	Class
AUR.contig-100_15204_3	GH1	Bacteria	Actinobacteria	Actinobacteria
AUR.contig-100_20617_1	GH1	Bacteria	Actinobacteria	Actinobacteria
AUR.contig-100_22212_3	GH1	Bacteria	Actinobacteria	Actinobacteria
AUR.contig-100_28381_2	GH1	Bacteria	Actinobacteria	Actinobacteria
AUR.contig-100_3427_6	GH1	Bacteria	Actinobacteria	Actinobacteria
AUR.contig-100_3831_4	GH1	Bacteria	Actinobacteria	Actinobacteria
AUR.contig-100_4050_2	GH1	Bacteria	Actinobacteria	Actinobacteria
CYC.contig-100_158198_2	GH1	Bacteria	Actinobacteria	Actinobacteria
CYC.contig-100_41456_2	GH1	Bacteria	Actinobacteria	Actinobacteria
CYC.contig-100_45680_1	GH1	Bacteria	Bacteroidetes	Bacteroidia
CYC.contig-100_112751_1	GH1	Bacteria	Candidatus Omnitrophica
CYC.contig-100_75016_1	GH1	Bacteria	Chloroflexi	Anaerolineae
AUR.contig-100_17147_1	GH1	Bacteria	Chloroflexi	Chloroflexia
AUR.contig-100_88098_1	GH1	Bacteria	Chloroflexi	Chloroflexia
AUR.contig-100_15016_3	GH1	Bacteria	Firmicutes	Bacilli
AUR.contig-100_18635_2	GH1	Bacteria	Firmicutes	Bacilli
AUR.contig-100_21487_2	GH1	Bacteria	Firmicutes	Bacilli
AUR.contig-100_30429_1	GH1	Bacteria	Firmicutes	Bacilli
AUR.contig-100_3497_11	GH1	Bacteria	Firmicutes	Bacilli
AUR.contig-100_41627_1	GH1	Bacteria	Firmicutes	Bacilli
AUR.contig-100_4393_7	GH1	Bacteria	Firmicutes	Bacilli
AUR.contig-100_47611_1	GH1	Bacteria	Firmicutes	Bacilli
AUR.contig-100_58467_1	GH1	Bacteria	Firmicutes	Bacilli
AUR.contig-100_79583_1	GH1	Bacteria	Firmicutes	Bacilli
CYC.contig-100_1058_29	GH1	Bacteria	Firmicutes	Bacilli
CYC.contig-100_1194_21	GH1	Bacteria	Firmicutes	Bacilli
CYC.contig-100_143499_1	GH1	Bacteria	Firmicutes	Bacilli
CYC.contig-100_15374_3	GH1	Bacteria	Firmicutes	Bacilli
CYC.contig-100_23000_4	GH1	Bacteria	Firmicutes	Bacilli
CYC.contig-100_239_51	GH1	Bacteria	Firmicutes	Bacilli
CYC.contig-100_30020_2	GH1	Bacteria	Firmicutes	Bacilli
CYC.contig-100_4057_5	GH1	Bacteria	Firmicutes	Bacilli
CYC.contig-100_42425_2	GH1	Bacteria	Firmicutes	Bacilli
CYC.contig-100_4377_4	GH1	Bacteria	Firmicutes	Bacilli
CYC.contig-100_45127_2	GH1	Bacteria	Firmicutes	Bacilli
CYC.contig-100_48104_2	GH1	Bacteria	Firmicutes	Bacilli
CYC.contig-100_49428_1	GH1	Bacteria	Firmicutes	Bacilli
CYC.contig-100_5471_4	GH1	Bacteria	Firmicutes	Bacilli
CYC.contig-100_6313_2	GH1	Bacteria	Firmicutes	Bacilli
CYC.contig-100_63756_2	GH1	Bacteria	Firmicutes	Bacilli
CYC.contig-100_6983_2	GH1	Bacteria	Firmicutes	Bacilli
CYC.contig-100_6983_5	GH1	Bacteria	Firmicutes	Bacilli
CYC.contig-100_88916_1	GH1	Bacteria	Firmicutes	Bacilli
CYC.contig-100_9679_2	GH1	Bacteria	Firmicutes	Bacilli
CYC.contig-100_9789_2	GH1	Bacteria	Firmicutes	Bacilli
AUR.contig-100_1072_11	GH1	Bacteria	Firmicutes	Clostridia
CYC.contig-100_139_48	GH1	Bacteria	Firmicutes	Clostridia
CYC.contig-100_17634_5	GH1	Bacteria	Firmicutes	Clostridia
CYC.contig-100_34481_1	GH1	Bacteria	Firmicutes	Clostridia
CYC.contig-100_373_12	GH1	Bacteria	Firmicutes	Clostridia
CYC.contig-100_42632_1	GH1	Bacteria	Firmicutes	Clostridia
CYC.contig-100_46078_2	GH1	Bacteria	Firmicutes	Clostridia
CYC.contig-100_7755_1	GH1	Bacteria	Firmicutes	Clostridia
CYC.contig-100_7755_2	GH1	Bacteria	Firmicutes	Clostridia
CYC.contig-100_8353_4	GH1	Bacteria	Firmicutes	Clostridia
CYC.contig-100_83998_1	GH1	Bacteria	Firmicutes	Clostridia
CYC.contig-100_850_13	GH1	Bacteria	Firmicutes	Clostridia
CYC.contig-100_958_13	GH1	Bacteria	Firmicutes	Clostridia
CYC.contig-100_11214_5	GH1	Bacteria	Firmicutes	Erysipelotrichia
CYC.contig-100_12464_1	GH1	Bacteria	Firmicutes	Erysipelotrichia
CYC.contig-100_3589_10	GH1	Bacteria	Firmicutes	Erysipelotrichia
CYC.contig-100_3836_6	GH1	Bacteria	Firmicutes	Erysipelotrichia
CYC.contig-100_52824_2	GH1	Bacteria	Firmicutes	Erysipelotrichia
CYC.contig-100_6928_1	GH1	Bacteria	Firmicutes	Erysipelotrichia
CYC.contig-100_7135_8	GH1	Bacteria	Firmicutes	Erysipelotrichia
AUR.contig-100_34099_1	GH1	Bacteria	Firmicutes	Negativicutes
AUR.contig-100_2450_8	GH1	Bacteria	Firmicutes	Tissierellia
CYC.contig-100_3767_9	GH1	Bacteria	Patescibacteria	Falkowbacteria
CYC.contig-100_7095_5	GH1	Bacteria	Patescibacteria	Falkowbacteria
CYC.contig-100_8914_7	GH1	Bacteria	Patescibacteria	Falkowbacteria
AUR.contig-100_12519_1	GH1	Bacteria	Patescibacteria	Moranbacteria
AUR.contig-100_50251_1	GH1	Bacteria	Patescibacteria	Moranbacteria
CYC.contig-100_53015_1	GH1	Bacteria	Patescibacteria	Moranbacteria
CYC.contig-100_86466_1	GH1	Bacteria	Patescibacteria	Moranbacteria
AUR.contig-100_339_14	GH1	Bacteria	Patescibacteria	Saccharibacteria
AUR.contig-100_51172_2	GH1	Bacteria	Patescibacteria	Saccharibacteria
AUR.contig-100_58742_1	GH1	Bacteria	Patescibacteria	Saccharibacteria
AUR.contig-100_681_22	GH1	Bacteria	Patescibacteria	Saccharibacteria
CYC.contig-100_2580_4	GH1	Bacteria	Patescibacteria	Saccharibacteria
AUR.contig-100_10312_1	GH1	Bacteria	Proteobacteria	Deltaproteobacteria
AUR.contig-100_1605_8	GH1	Bacteria	Proteobacteria	Gammaproteobacteria
AUR.contig-100_1832_15	GH1	Bacteria	Proteobacteria	Gammaproteobacteria
AUR.contig-100_2442_2	GH1	Bacteria	Proteobacteria	Gammaproteobacteria
AUR.contig-100_3596_3	GH1	Bacteria	Proteobacteria	Gammaproteobacteria
AUR.contig-100_63503_2	GH1	Bacteria	Proteobacteria	Gammaproteobacteria
AUR.contig-100_7524_2	GH1	Bacteria	Proteobacteria	Gammaproteobacteria
CYC.contig-100_106654_1	GH1	Bacteria	Proteobacteria	Gammaproteobacteria
CYC.contig-100_110406_2	GH1	Bacteria	Proteobacteria	Gammaproteobacteria
CYC.contig-100_1105_4	GH1	Bacteria	Proteobacteria	Gammaproteobacteria
CYC.contig-100_124740_1	GH1	Bacteria	Proteobacteria	Gammaproteobacteria
CYC.contig-100_149416_1	GH1	Bacteria	Proteobacteria	Gammaproteobacteria
CYC.contig-100_1585_18	GH1	Bacteria	Proteobacteria	Gammaproteobacteria
CYC.contig-100_163427_1	GH1	Bacteria	Proteobacteria	Gammaproteobacteria
CYC.contig-100_167431_2	GH1	Bacteria	Proteobacteria	Gammaproteobacteria
CYC.contig-100_2881_13	GH1	Bacteria	Proteobacteria	Gammaproteobacteria
CYC.contig-100_2881_9	GH1	Bacteria	Proteobacteria	Gammaproteobacteria
CYC.contig-100_31235_3	GH1	Bacteria	Proteobacteria	Gammaproteobacteria
CYC.contig-100_32029_2	GH1	Bacteria	Proteobacteria	Gammaproteobacteria
CYC.contig-100_32836_2	GH1	Bacteria	Proteobacteria	Gammaproteobacteria
CYC.contig-100_33302_2	GH1	Bacteria	Proteobacteria	Gammaproteobacteria
CYC.contig-100_33356_2	GH1	Bacteria	Proteobacteria	Gammaproteobacteria
CYC.contig-100_339_49	GH1	Bacteria	Proteobacteria	Gammaproteobacteria
CYC.contig-100_3501_9	GH1	Bacteria	Proteobacteria	Gammaproteobacteria
CYC.contig-100_37610_1	GH1	Bacteria	Proteobacteria	Gammaproteobacteria
CYC.contig-100_4552_6	GH1	Bacteria	Proteobacteria	Gammaproteobacteria
CYC.contig-100_4577_2	GH1	Bacteria	Proteobacteria	Gammaproteobacteria
CYC.contig-100_465_3	GH1	Bacteria	Proteobacteria	Gammaproteobacteria
CYC.contig-100_4659_10	GH1	Bacteria	Proteobacteria	Gammaproteobacteria
CYC.contig-100_50116_2	GH1	Bacteria	Proteobacteria	Gammaproteobacteria
CYC.contig-100_5046_1	GH1	Bacteria	Proteobacteria	Gammaproteobacteria
CYC.contig-100_5046_5	GH1	Bacteria	Proteobacteria	Gammaproteobacteria
CYC.contig-100_51571_2	GH1	Bacteria	Proteobacteria	Gammaproteobacteria
CYC.contig-100_5437_3	GH1	Bacteria	Proteobacteria	Gammaproteobacteria
CYC.contig-100_5950_9	GH1	Bacteria	Proteobacteria	Gammaproteobacteria
CYC.contig-100_597_12	GH1	Bacteria	Proteobacteria	Gammaproteobacteria
CYC.contig-100_67007_2	GH1	Bacteria	Proteobacteria	Gammaproteobacteria
CYC.contig-100_77290_1	GH1	Bacteria	Proteobacteria	Gammaproteobacteria
CYC.contig-100_805_27	GH1	Bacteria	Proteobacteria	Gammaproteobacteria
CYC.contig-100_9578_6	GH1	Bacteria	Proteobacteria	Gammaproteobacteria
CYC.contig-100_9874_5	GH1	Bacteria	Proteobacteria	Gammaproteobacteria
AUR.contig-100_14582_2	GH1	Bacteria	Spirochaetes	Spirochaetia
AUR.contig-100_18643_2	GH1	Bacteria	Spirochaetes	Spirochaetia
AUR.contig-100_2284_4	GH1	Bacteria	Spirochaetes	Spirochaetia
AUR.contig-100_34136_1	GH1	Bacteria	Spirochaetes	Spirochaetia
AUR.contig-100_35400_2	GH1	Bacteria	Spirochaetes	Spirochaetia
AUR.contig-100_4747_3	GH1	Bacteria	Spirochaetes	Spirochaetia
AUR.contig-100_52_45	GH1	Bacteria	Spirochaetes	Spirochaetia
AUR.contig-100_52069_1	GH1	Bacteria	Spirochaetes	Spirochaetia
AUR.contig-100_53140_1	GH1	Bacteria	Spirochaetes	Spirochaetia
AUR.contig-100_566_3	GH1	Bacteria	Spirochaetes	Spirochaetia
CYC.contig-100_104277_1	GH1	Bacteria	Spirochaetes	Spirochaetia
CYC.contig-100_25348_4	GH1	Bacteria	Spirochaetes	Spirochaetia
CYC.contig-100_26326_2	GH1	Bacteria	Spirochaetes	Spirochaetia
CYC.contig-100_27064_3	GH1	Bacteria	Spirochaetes	Spirochaetia
CYC.contig-100_80563_1	GH1	Bacteria	Spirochaetes	Spirochaetia
CYC.contig-100_8801_8	GH1	Bacteria	Spirochaetes	Spirochaetia
AUR.contig-100_63548_1	GH1	Bacteria	Spirochaetes
CYC.contig-100_134788_1	GH1	Bacteria	Spirochaetes
AUR.contig-100_29665_2	GH1	Bacteria	Thermotogae	Thermotogae
AUR.contig-100_267_1	GH1	Bacteria	Verrucomicrobia	Spartobacteria
AUR.contig-100_31083_2	GH1	Bacteria	Verrucomicrobia	Spartobacteria
AUR.contig-100_513_12	GH1	Bacteria	Verrucomicrobia	Spartobacteria
AUR.contig-100_35444_1	GH2	Bacteria	Actinobacteria	Actinobacteria
AUR.contig-100_5793_4	GH2	Bacteria	Actinobacteria	Actinobacteria
AUR.contig-100_7904_2	GH2	Bacteria	Actinobacteria	Actinobacteria
CYC.contig-100_17173_1	GH2	Bacteria	Actinobacteria	Actinobacteria
AUR.contig-100_1130_5	GH2	Bacteria	Bacteroidetes	Bacteroidia
AUR.contig-100_12671_2	GH2	Bacteria	Bacteroidetes	Bacteroidia
AUR.contig-100_13106_1	GH2	Bacteria	Bacteroidetes	Bacteroidia
AUR.contig-100_1646_1	GH2	Bacteria	Bacteroidetes	Bacteroidia
AUR.contig-100_17263_1	GH2	Bacteria	Bacteroidetes	Bacteroidia
AUR.contig-100_23597_1	GH2	Bacteria	Bacteroidetes	Bacteroidia
AUR.contig-100_2475_8	GH2	Bacteria	Bacteroidetes	Bacteroidia
AUR.contig-100_25373_1	GH2	Bacteria	Bacteroidetes	Bacteroidia
AUR.contig-100_33937_1	GH2	Bacteria	Bacteroidetes	Bacteroidia
AUR.contig-100_34126_2	GH2	Bacteria	Bacteroidetes	Bacteroidia
AUR.contig-100_3475_2	GH2	Bacteria	Bacteroidetes	Bacteroidia
AUR.contig-100_34836_1	GH2	Bacteria	Bacteroidetes	Bacteroidia
AUR.contig-100_3969_6	GH2	Bacteria	Bacteroidetes	Bacteroidia
AUR.contig-100_4055_2	GH2	Bacteria	Bacteroidetes	Bacteroidia
AUR.contig-100_42522_1	GH2	Bacteria	Bacteroidetes	Bacteroidia
AUR.contig-100_43347_1	GH2	Bacteria	Bacteroidetes	Bacteroidia
AUR.contig-100_4938_2	GH2	Bacteria	Bacteroidetes	Bacteroidia
AUR.contig-100_6402_2	GH2	Bacteria	Bacteroidetes	Bacteroidia
AUR.contig-100_7607_3	GH2	Bacteria	Bacteroidetes	Bacteroidia
AUR.contig-100_8169_3	GH2	Bacteria	Bacteroidetes	Bacteroidia
CYC.contig-100_10089_3	GH2	Bacteria	Bacteroidetes	Bacteroidia
CYC.contig-100_1074_5	GH2	Bacteria	Bacteroidetes	Bacteroidia
CYC.contig-100_1114_2	GH2	Bacteria	Bacteroidetes	Bacteroidia
CYC.contig-100_1151_14	GH2	Bacteria	Bacteroidetes	Bacteroidia
CYC.contig-100_1151_7	GH2	Bacteria	Bacteroidetes	Bacteroidia
CYC.contig-100_12240_1	GH2	Bacteria	Bacteroidetes	Bacteroidia
CYC.contig-100_1343_4	GH2	Bacteria	Bacteroidetes	Bacteroidia
CYC.contig-100_1361_21	GH2	Bacteria	Bacteroidetes	Bacteroidia
CYC.contig-100_156_7	GH2	Bacteria	Bacteroidetes	Bacteroidia
CYC.contig-100_1565_13	GH2	Bacteria	Bacteroidetes	Bacteroidia
CYC.contig-100_165_17	GH2	Bacteria	Bacteroidetes	Bacteroidia
CYC.contig-100_1677_5	GH2	Bacteria	Bacteroidetes	Bacteroidia
CYC.contig-100_16839_3	GH2	Bacteria	Bacteroidetes	Bacteroidia
CYC.contig-100_1850_9	GH2	Bacteria	Bacteroidetes	Bacteroidia
CYC.contig-100_188_6	GH2	Bacteria	Bacteroidetes	Bacteroidia
CYC.contig-100_1905_7	GH2	Bacteria	Bacteroidetes	Bacteroidia
CYC.contig-100_1936_6	GH2	Bacteria	Bacteroidetes	Bacteroidia
CYC.contig-100_1938_5	GH2	Bacteria	Bacteroidetes	Bacteroidia
CYC.contig-100_1975_15	GH2	Bacteria	Bacteroidetes	Bacteroidia
CYC.contig-100_199_65	GH2	Bacteria	Bacteroidetes	Bacteroidia
CYC.contig-100_20362_2	GH2	Bacteria	Bacteroidetes	Bacteroidia
CYC.contig-100_2115_16	GH2	Bacteria	Bacteroidetes	Bacteroidia
CYC.contig-100_21214_1	GH2	Bacteria	Bacteroidetes	Bacteroidia
CYC.contig-100_2230_10	GH2	Bacteria	Bacteroidetes	Bacteroidia
CYC.contig-100_23979_3	GH2	Bacteria	Bacteroidetes	Bacteroidia
CYC.contig-100_265_15	GH2	Bacteria	Bacteroidetes	Bacteroidia
CYC.contig-100_2725_13	GH2	Bacteria	Bacteroidetes	Bacteroidia
CYC.contig-100_276_45	GH2	Bacteria	Bacteroidetes	Bacteroidia
CYC.contig-100_29165_2	GH2	Bacteria	Bacteroidetes	Bacteroidia
CYC.contig-100_29781_1	GH2	Bacteria	Bacteroidetes	Bacteroidia
CYC.contig-100_30316_1	GH2	Bacteria	Bacteroidetes	Bacteroidia
CYC.contig-100_32953_1	GH2	Bacteria	Bacteroidetes	Bacteroidia
CYC.contig-100_35_94	GH2	Bacteria	Bacteroidetes	Bacteroidia
CYC.contig-100_358_33	GH2	Bacteria	Bacteroidetes	Bacteroidia
CYC.contig-100_37578_2	GH2	Bacteria	Bacteroidetes	Bacteroidia
CYC.contig-100_3943_10	GH2	Bacteria	Bacteroidetes	Bacteroidia
CYC.contig-100_415_14	GH2	Bacteria	Bacteroidetes	Bacteroidia
CYC.contig-100_415_20	GH2	Bacteria	Bacteroidetes	Bacteroidia
CYC.contig-100_4533_1	GH2	Bacteria	Bacteroidetes	Bacteroidia
CYC.contig-100_464_5	GH2	Bacteria	Bacteroidetes	Bacteroidia
CYC.contig-100_49311_1	GH2	Bacteria	Bacteroidetes	Bacteroidia
CYC.contig-100_5166_4	GH2	Bacteria	Bacteroidetes	Bacteroidia
CYC.contig-100_518_24	GH2	Bacteria	Bacteroidetes	Bacteroidia
CYC.contig-100_523_14	GH2	Bacteria	Bacteroidetes	Bacteroidia
CYC.contig-100_56_5	GH2	Bacteria	Bacteroidetes	Bacteroidia
CYC.contig-100_66_15	GH2	Bacteria	Bacteroidetes	Bacteroidia
CYC.contig-100_6820_3	GH2	Bacteria	Bacteroidetes	Bacteroidia
CYC.contig-100_6823_2	GH2	Bacteria	Bacteroidetes	Bacteroidia
CYC.contig-100_73133_1	GH2	Bacteria	Bacteroidetes	Bacteroidia
CYC.contig-100_75_44	GH2	Bacteria	Bacteroidetes	Bacteroidia
CYC.contig-100_76_46	GH2	Bacteria	Bacteroidetes	Bacteroidia
CYC.contig-100_76_69	GH2	Bacteria	Bacteroidetes	Bacteroidia
CYC.contig-100_815_27	GH2	Bacteria	Bacteroidetes	Bacteroidia
CYC.contig-100_898_11	GH2	Bacteria	Bacteroidetes	Bacteroidia
CYC.contig-100_9945_8	GH2	Bacteria	Bacteroidetes	Bacteroidia
CYC.contig-100_1151_15	GH2	Bacteria	Bacteroidetes	Flavobacteriia
CYC.contig-100_1343_11	GH2	Bacteria	Bacteroidetes	Flavobacteriia
AUR.contig-100_1051_3	GH2	Bacteria	Bacteroidetes	Sphingobacteriia
AUR.contig-100_178_18	GH2	Bacteria	Bacteroidetes	Sphingobacteriia
AUR.contig-100_178_9	GH2	Bacteria	Bacteroidetes	Sphingobacteriia
CYC.contig-100_15330_2	GH2	Bacteria	Bacteroidetes	Sphingobacteriia
CYC.contig-100_2129_5	GH2	Bacteria	Bacteroidetes	Sphingobacteriia
CYC.contig-100_25263_1	GH2	Bacteria	Bacteroidetes	Sphingobacteriia
CYC.contig-100_28_66	GH2	Bacteria	Bacteroidetes	Sphingobacteriia
CYC.contig-100_34_113	GH2	Bacteria	Bacteroidetes	Sphingobacteriia
CYC.contig-100_617_8	GH2	Bacteria	Bacteroidetes	Sphingobacteriia
CYC.contig-100_96_79	GH2	Bacteria	Bacteroidetes	Sphingobacteriia
CYC.contig-100_958_10	GH2	Bacteria	Firmicutes	Bacilli
AUR.contig-100_1072_8	GH2	Bacteria	Firmicutes	Clostridia
AUR.contig-100_12476_3	GH2	Bacteria	Firmicutes	Clostridia
AUR.contig-100_1432_6	GH2	Bacteria	Firmicutes	Clostridia
AUR.contig-100_1479_7	GH2	Bacteria	Firmicutes	Clostridia
AUR.contig-100_1620_8	GH2	Bacteria	Firmicutes	Clostridia
AUR.contig-100_262_1	GH2	Bacteria	Firmicutes	Clostridia
AUR.contig-100_26910_1	GH2	Bacteria	Firmicutes	Clostridia
AUR.contig-100_3001_8	GH2	Bacteria	Firmicutes	Clostridia
AUR.contig-100_364_19	GH2	Bacteria	Firmicutes	Clostridia
AUR.contig-100_404_15	GH2	Bacteria	Firmicutes	Clostridia
AUR.contig-100_4836_5	GH2	Bacteria	Firmicutes	Clostridia
AUR.contig-100_5694_3	GH2	Bacteria	Firmicutes	Clostridia
AUR.contig-100_6414_2	GH2	Bacteria	Firmicutes	Clostridia
AUR.contig-100_7564_2	GH2	Bacteria	Firmicutes	Clostridia
AUR.contig-100_9330_6	GH2	Bacteria	Firmicutes	Clostridia
CYC.contig-100_10_118	GH2	Bacteria	Firmicutes	Clostridia
CYC.contig-100_10368_1	GH2	Bacteria	Firmicutes	Clostridia
CYC.contig-100_10618_2	GH2	Bacteria	Firmicutes	Clostridia
CYC.contig-100_12577_2	GH2	Bacteria	Firmicutes	Clostridia
CYC.contig-100_13699_1	GH2	Bacteria	Firmicutes	Clostridia
CYC.contig-100_1630_5	GH2	Bacteria	Firmicutes	Clostridia
CYC.contig-100_1738_3	GH2	Bacteria	Firmicutes	Clostridia
CYC.contig-100_1928_8	GH2	Bacteria	Firmicutes	Clostridia
CYC.contig-100_1970_10	GH2	Bacteria	Firmicutes	Clostridia
CYC.contig-100_20715_4	GH2	Bacteria	Firmicutes	Clostridia
CYC.contig-100_2406_14	GH2	Bacteria	Firmicutes	Clostridia
CYC.contig-100_245_34	GH2	Bacteria	Firmicutes	Clostridia
CYC.contig-100_29800_1	GH2	Bacteria	Firmicutes	Clostridia
CYC.contig-100_349_46	GH2	Bacteria	Firmicutes	Clostridia
CYC.contig-100_473_17	GH2	Bacteria	Firmicutes	Clostridia
CYC.contig-100_5212_2	GH2	Bacteria	Firmicutes	Clostridia
CYC.contig-100_62489_1	GH2	Bacteria	Firmicutes	Clostridia
CYC.contig-100_656_21	GH2	Bacteria	Firmicutes	Clostridia
CYC.contig-100_68090_1	GH2	Bacteria	Firmicutes	Clostridia
CYC.contig-100_7007_5	GH2	Bacteria	Firmicutes	Clostridia
CYC.contig-100_730_25	GH2	Bacteria	Firmicutes	Clostridia
CYC.contig-100_8213_5	GH2	Bacteria	Firmicutes	Clostridia
CYC.contig-100_958_14	GH2	Bacteria	Firmicutes	Clostridia
CYC.contig-100_3538_5	GH2	Bacteria	Firmicutes	Erysipelotrichia
CYC.contig-100_5702_9	GH2	Bacteria	Firmicutes	Erysipelotrichia
AUR.contig-100_22027_1	GH2	Bacteria	Firmicutes
CYC.contig-100_36826_1	GH2	Bacteria	Firmicutes
CYC.contig-100_71086_1	GH2	Bacteria	Firmicutes
CYC.contig-100_13669_4	GH2	Bacteria	Lentisphaerae
CYC.contig-100_15152_1	GH2	Bacteria	Lentisphaerae
CYC.contig-100_38509_2	GH2	Bacteria	Lentisphaerae
CYC.contig-100_6881_4	GH2	Bacteria	Lentisphaerae
CYC.contig-100_12884_2	GH2	Bacteria	Patescibacteria	Falkowbacteria
CYC.contig-100_18329_2	GH2	Bacteria	Patescibacteria	Falkowbacteria
CYC.contig-100_24805_2	GH2	Bacteria	Planctomycetes	Phycisphaerae
CYC.contig-100_1083_11	GH2	Bacteria	Proteobacteria	Gammaproteobacteria
CYC.contig-100_1083_6	GH2	Bacteria	Proteobacteria	Gammaproteobacteria
CYC.contig-100_13965_3	GH2	Bacteria	Proteobacteria	Gammaproteobacteria
CYC.contig-100_14667_1	GH2	Bacteria	Proteobacteria	Gammaproteobacteria
CYC.contig-100_20419_2	GH2	Bacteria	Proteobacteria	Gammaproteobacteria
CYC.contig-100_2224_4	GH2	Bacteria	Proteobacteria	Gammaproteobacteria
CYC.contig-100_39627_1	GH2	Bacteria	Proteobacteria	Gammaproteobacteria
CYC.contig-100_704_34	GH2	Bacteria	Proteobacteria	Gammaproteobacteria
CYC.contig-100_928_29	GH2	Bacteria	Proteobacteria	Gammaproteobacteria
CYC.contig-100_6927_1	GH2	Bacteria	Proteobacteria
AUR.contig-100_1222_7	GH2	Bacteria	Spirochaetes	Spirochaetia
AUR.contig-100_1893_9	GH2	Bacteria	Spirochaetes	Spirochaetia
AUR.contig-100_20940_2	GH2	Bacteria	Spirochaetes	Spirochaetia
AUR.contig-100_2309_7	GH2	Bacteria	Spirochaetes	Spirochaetia
AUR.contig-100_28123_1	GH2	Bacteria	Spirochaetes	Spirochaetia
AUR.contig-100_8013_1	GH2	Bacteria	Spirochaetes	Spirochaetia
AUR.contig-100_808_10	GH2	Bacteria	Spirochaetes	Spirochaetia
AUR.contig-100_8086_1	GH2	Bacteria	Spirochaetes	Spirochaetia
AUR.contig-100_9742_2	GH2	Bacteria	Spirochaetes	Spirochaetia
CYC.contig-100_16370_1	GH2	Bacteria	Spirochaetes	Spirochaetia
CYC.contig-100_21962_2	GH2	Bacteria	Spirochaetes	Spirochaetia
CYC.contig-100_25648_3	GH2	Bacteria	Spirochaetes	Spirochaetia
CYC.contig-100_4686_5	GH2	Bacteria	Spirochaetes	Spirochaetia
CYC.contig-100_48215_2	GH2	Bacteria	Spirochaetes	Spirochaetia
CYC.contig-100_5141_5	GH2	Bacteria	Spirochaetes	Spirochaetia
CYC.contig-100_5141_7	GH2	Bacteria	Spirochaetes	Spirochaetia
CYC.contig-100_52875_1	GH2	Bacteria	Spirochaetes	Spirochaetia
CYC.contig-100_5628_8	GH2	Bacteria	Spirochaetes	Spirochaetia
CYC.contig-100_1327_21	GH2	Bacteria	Tenericutes
AUR.contig-100_19072_2	GH2	Bacteria	Verrucomicrobia	Opitutae
AUR.contig-100_220_22	GH2	Bacteria	Verrucomicrobia	Spartobacteria
AUR.contig-100_931_11	GH2	Bacteria	Verrucomicrobia	Spartobacteria
CYC.contig-100_46808_1	GH2	Bacteria	Verrucomicrobia	Spartobacteria
CYC.contig-100_10745_1	GH2	Bacteria	Verrucomicrobia
CYC.contig-100_15512_1	GH2	Bacteria	Verrucomicrobia
CYC.contig-100_39196_1	GH2	Bacteria	Verrucomicrobia
CYC.contig-100_5347_6	GH2	Bacteria	Verrucomicrobia
CYC.contig-100_29106_2	GH2	Bacteria
CYC.contig-100_14113_3	GH2	Unclassified
CYC.contig-100_35534_1	GH2	Unclassified
CYC.contig-100_49963_1	GH2	Unclassified
CYC.contig-100_103786_1	GH42	Bacteria	Armatimonadetes
CYC.contig-100_172555_1	GH42	Bacteria	Armatimonadetes
CYC.contig-100_200969_1	GH42	Bacteria	Armatimonadetes
CYC.contig-100_93451_1	GH42	Bacteria	Armatimonadetes
AUR.contig-100_20884_2	GH42	Bacteria	Bacteroidetes	Bacteroidia
AUR.contig-100_4494_4	GH42	Bacteria	Bacteroidetes	Bacteroidia
AUR.contig-100_5921_4	GH42	Bacteria	Bacteroidetes	Bacteroidia
CYC.contig-100_24002_2	GH42	Bacteria	Bacteroidetes	Bacteroidia
CYC.contig-100_4237_11	GH42	Bacteria	Bacteroidetes	Bacteroidia
CYC.contig-100_7304_2	GH42	Bacteria	Bacteroidetes	Bacteroidia
CYC.contig-100_72936_1	GH42	Bacteria	Bacteroidetes	Flavobacteriia
AUR.contig-100_10736_1	GH42	Bacteria	Firmicutes	Bacilli
CYC.contig-100_184032_1	GH42	Bacteria	Firmicutes	Bacilli
AUR.contig-100_1620_7	GH42	Bacteria	Firmicutes	Clostridia
AUR.contig-100_2056_1	GH42	Bacteria	Firmicutes	Clostridia
AUR.contig-100_22112_4	GH42	Bacteria	Firmicutes	Clostridia
AUR.contig-100_2850_7	GH42	Bacteria	Firmicutes	Clostridia
AUR.contig-100_3273_2	GH42	Bacteria	Firmicutes	Clostridia
CYC.contig-100_119982_1	GH42	Bacteria	Firmicutes	Clostridia
CYC.contig-100_1928_7	GH42	Bacteria	Firmicutes	Clostridia
CYC.contig-100_2998_11	GH42	Bacteria	Firmicutes	Clostridia
CYC.contig-100_40474_1	GH42	Bacteria	Firmicutes	Clostridia
CYC.contig-100_4986_1	GH42	Bacteria	Firmicutes	Clostridia
CYC.contig-100_5728_5	GH42	Bacteria	Firmicutes	Clostridia
CYC.contig-100_60110_1	GH42	Bacteria	Firmicutes	Clostridia
CYC.contig-100_9847_1	GH42	Bacteria	Firmicutes	Clostridia
AUR.contig-100_35124_1	GH42	Bacteria	Lentisphaerae
AUR.contig-100_47990_1	GH42	Bacteria	Lentisphaerae
AUR.contig-100_90010_1	GH42	Bacteria	Lentisphaerae
CYC.contig-100_123242_1	GH42	Bacteria	Lentisphaerae
CYC.contig-100_562_3	GH42	Bacteria	Planctomycetes
CYC.contig-100_1331_14	GH42	Bacteria	Proteobacteria	Gammaproteobacteria
CYC.contig-100_160775_1	GH42	Bacteria	Proteobacteria	Gammaproteobacteria
CYC.contig-100_199761_1	GH42	Bacteria	Proteobacteria	Gammaproteobacteria
CYC.contig-100_2840_6	GH42	Bacteria	Proteobacteria	Gammaproteobacteria
CYC.contig-100_37996_1	GH42	Bacteria	Proteobacteria	Gammaproteobacteria
CYC.contig-100_642_33	GH42	Bacteria	Proteobacteria	Gammaproteobacteria
CYC.contig-100_6321_8	GH42	Bacteria	Spirochaetes	Spirochaetia
AUR.contig-100_35957_2	GH42	Bacteria	Spirochaetes
AUR.contig-100_9187_3	GH42	Bacteria	Thermotogae	Thermotogae
AUR.contig-100_2637_2	GH42	Bacteria	Verrucomicrobia	Spartobacteria
AUR.contig-100_5828_6	GH42	Bacteria	Verrucomicrobia	Spartobacteria
AUR.contig-100_593_4	GH42	Bacteria	Verrucomicrobia	Spartobacteria
AUR.contig-100_8_83	GH42	Bacteria	Verrucomicrobia	Spartobacteria
CYC.contig-100_151174_1	GH42	Bacteria	Verrucomicrobia
CYC.contig-100_17995_3	GH42	Bacteria	Verrucomicrobia
CYC.contig-100_29018_1	GH42	Bacteria	Verrucomicrobia
CYC.contig-100_6751_7	GH42	Bacteria	Verrucomicrobia
AUR.contig-100_32011_2	GH42	Unclassified
CYC.contig-100_185909_1	GH42	Unclassified
CYC.contig-100_33560_1	GH42	Unclassified
CYC.contig-100_61690_2	GH42	Unclassified
CYC.contig-100_63641_1	GH42	Unclassified
CYC.contig-100_92223_1	GH42	Unclassified

## Sheet: Table S4
Sequence	Length (aa)	DA type	GH2N_start	GH2N_end	GH2d_start	GH2d_end	GH2C_start	GH2C_end	DUF4981_start	DUF4981_end	DUF4982_start	DUF4982_end	SmallN_start	SmallN_end	C_Terminal
AUR.contig-100_10673_1	599	1	28	191	201	306	312	522
AUR.contig-100_1072_8	735	1	11	150	177	249	257	546
AUR.contig-100_13106_1	686	1	74	241	244	348	350	635
AUR.contig-100_16272_2	578	1	65	234	240	336	338	569
AUR.contig-100_34836_1	598	1	62	230	232	345	347	595
AUR.contig-100_35444_1	659	1	41	209	213	306	313	613
CYC.contig-100_1083_11	601	1	14	182	184	276	278	593
CYC.contig-100_1083_6	605	1	13	180	182	273	275	593
CYC.contig-100_17220_4	593	1	26	180	188	291	294	515
CYC.contig-100_29106_2	675	1	51	218	222	340	342	635
CYC.contig-100_29800_1	617	1	35	206	208	319	333	616
CYC.contig-100_34860_1	571	1	20	176	185	286	288	520
CYC.contig-100_413_26	600	1	34	202	204	294	297	593
CYC.contig-100_43705_1	567	1	70	235	238	349	351	563
CYC.contig-100_4533_1	707	1	29	177	193	301	307	593
CYC.contig-100_45771_2	541	1	69	240	243	343	345	541
CYC.contig-100_85607_1	494	1	3	123	125	238	241	494
CYC.contig-100_68894_1	577	1	88	256	258	371	373	576
CYC.contig-100_7075_8	507	1	51	187	201	291	299	505
CYC.contig-100_66615_1	541	1	54	222	223	312	317	537
AUR.contig-100_1893_9	1005	3	32	200	205	324	326	613					747	1002
AUR.contig-100_404_15	1039	3	48	213	218	306	316	626					766	1035
AUR.contig-100_1222_7	994	3	45	208	212	316	318	600	610	696			724	991
AUR.contig-100_1620_8	1035	3	68	239	241	339	341	636	644	726			755	1031
AUR.contig-100_2309_7	1053	3	58	221	229	324	326	637	651	743			777	1048
AUR.contig-100_5793_4	1022	3	44	210	216	309	313	613	626	713			750	1014
CYC.contig-100_10_118	1051	3	48	220	223	332	334	640	651	739			765	1036
CYC.contig-100_1565_13	1054	3	74	241	244	348	350	635	645	733			760	1034
CYC.contig-100_1905_7	1036	3	65	234	240	336	338	619	631	719			755	1027
CYC.contig-100_1928_8	1035	3	68	239	241	339	341	636	644	726			755	1031
CYC.contig-100_2224_4	1036	3	59	225	228	341	343	636	648	734			764	1032
CYC.contig-100_2230_10	1032	3	63	232	237	334	336	617	631	719			756	1027
CYC.contig-100_276_45	1352	3	83	275	277	402	421	697	710	797			831	1125	F5/8 type C
CYC.contig-100_35_94	1503	3	65	251	253	356	365	641	651	738			766	1038	F5/8 type C
CYC.contig-100_358_33	1130	3	77	245	248	357	377	657	670	757			786	1111
CYC.contig-100_464_5	1076	3	71	248	251	361	364	649	661	748			775	1062
CYC.contig-100_4686_5	961	3	33	200	205	291	293	579	588	666			699	943
CYC.contig-100_518_24	1025	3	62	231	236	333	335	616	628	716			751	1020
CYC.contig-100_5212_2	1035	3	47	213	216	305	307	617	630	714			757	1032
CYC.contig-100_56_5	1036	3	63	238	240	346	349	632	643	732			760	1028
CYC.contig-100_10618_2	972	3	81	214			315	542					695	959
AUR.contig-100_1432_6	1025	3	45	201			320	605	618	704			745	1010
AUR.contig-100_220_22	1037	3	42	209			328	618	630	714			760	1030
AUR.contig-100_808_10	1051	3	59	223			324	637	648	741			776	1046
CYC.contig-100_1738_3	1025	3	45	201			320	605	618	704			745	1010
CYC.contig-100_28_66	1107	3	93	264			392	702	712	800			828	1099
CYC.contig-100_349_46	995	3	38	212			310	603	611	694			723	987
CYC.contig-100_5628_8	1051	3	59	223			324	637	648	741			776	1046
CYC.contig-100_704_34	1031	3	43	208	210	318	320	603	614	699			729	997
CYC.contig-100_17173_1	1022	3	44	210	216	309	313	613	626	713			750	1014
AUR.contig-100_7904_2	1023	3	45	212	219	311	315	617	628	715			752	1016
CYC.contig-100_730_25	1012	3	55	217	220	296	312	616	631	715			745	1003
CYC.contig-100_928_29	1026	3	49	214	217	328	330	623	634	722			753	1021
AUR.contig-100_4938_2	1047	3	66	233	238	341	343	628	639	727			757	1027
AUR.contig-100_7564_2	1122	3	56	224	226	312	317	627	641	739			791	1079
AUR.contig-100_6414_2	1048	3	60	226	229	318	320	630	643	727			770	1045
AUR.contig-100_7607_3	1072	3	71	248	251	359	362	647	659	746			773	1057
CYC.contig-100_523_14	1130	3	73	250	254	363	376	658	669	756			790	1112
CYC.contig-100_76_46	1821	3	743	912	914	1027	1029	1314	1325	1413			1441	1712
CYC.contig-100_7007_5	907	4	7	154	161	260	265	483
CYC.contig-100_76_69	942	4	36	187	190	290	299	509
AUR.contig-100_12671_2	829	5	27	170	176	286	293	539			646	705			Glyco_hydro2_C5
CYC.contig-100_1151_7	823	5	30	176	189	292	299	566			627	704			Glyco_hydro2_C5
CYC.contig-100_156_7	835	5	29	180	190	294	302	599			656	714			Glyco_hydro2_C5
CYC.contig-100_165_17	677	5	45	167	183	286	294	587			615	664
CYC.contig-100_1850_9	840	5	36	200	212	313	320	546			641	721			Glyco_hydro2_C5
CYC.contig-100_1938_5	839	5	34	180	192	298	307	549			660	719			Glyco_hydro2_C5
CYC.contig-100_1975_15	834	5	29	192	199	307	315	527			635	716			Glyco_hydro2_C5
CYC.contig-100_20362_2	838	5	30	180	184	294	301	601			659	719			Glyco_hydro2_C5
CYC.contig-100_2115_16	835	5	27	176	189	292	299	541			654	714			Glyco_hydro2_C5
CYC.contig-100_245_34	760	5	11	150	175	260	268	559			578	626
CYC.contig-100_3389_1	801	5	49	177	184	282	287	608			631	691			Glyco_hydro2_C5
CYC.contig-100_958_10	734	5	27	147	163	246	254	542			77	119
AUR.contig-100_178_18	1273	None	68	239	242	354	357	638	651	738
CYC.contig-100_199_65	912	None	67	238	241	353	355	638	650	737
CYC.contig-100_32953_1	793	None	63	200	228	303	306	559	573	658
CYC.contig-100_37578_2	737	None	67	233	236	347	349	639	652	736
CYC.contig-100_52875_1	697	None	5	170	173	259	269	582	594	686
CYC.contig-100_617_8	1274	None	67	238	241	353	355	637	650	737
